# Supplementary material for: COVID-19 CG enables SARS-CoV-2 mutation and lineage tracking by locations and dates of interest
Source: eLife. 2021 Feb 23;10:e63409. doi: 10.7554/eLife.63409 (PMC7901870; doi:10.7554/eLife.63409)
Supplement: Supplementary file 1. [file elife-63409-supp1.csv.zip]

Archive with 2 entries (2 files):
- Supplementarty Table 1_all_acknowledgements.csv
- __MACOSX/._Supplementarty Table 1_all_acknowledgements.csv
