# Supplementary material for: COVID-19 CG enables SARS-CoV-2 mutation and lineage tracking by locations and dates of interest
Source: eLife. 2021 Feb 23;10:e63409. doi: 10.7554/eLife.63409 (PMC7901870; doi:10.7554/eLife.63409)
Supplement: Supplementary file 2. [file elife-63409-supp2.csv.zip]

Archive with 1 entries (1 files):
- Supplementary Table_2_australia_acknowledgements.csv
