# Supplementary material for: COVID-19 CG enables SARS-CoV-2 mutation and lineage tracking by locations and dates of interest
Source: eLife. 2021 Feb 23;10:e63409. doi: 10.7554/eLife.63409 (PMC7901870; doi:10.7554/eLife.63409)
Supplement: Supplementary file 2. [file elife-63409-supp2.csv.zip › Supplementary Table_2_australia_acknowledgements.csv]

Accession ID	authors	originating_lab	submitting_lab
EPI_ISL_407893	Eden J-S, Carter I, Rahman H, Holmes EC, Rockett R, Oâ€™Sullivan MV, Sintchenko V, Chen SC, Maddocks S, Kok J and Dwyer DE for the 2019-nCoV Study Group	Centre for Infectious Diseases and Microbiology Laboratory Services	NSW Health Pathology - Institute of Clinical Pathology and Medical Research; Westmead Hospital; University of Sydney
EPI_ISL_407894	Ben Huang, Alyssa Pyke, Amanda De Jong, Andrew Van Den Hurk, Carmel Taylor, David Warrilow, Doris Genge, Elisabeth Gamez, Glen Hewitson, Ian Maxwell Mackay, Inga Sultana, Jamie McMahon, Jean Barcelon, Judy Northill, Mitchell Finger, Natalie Simpson, Neelima Nair, Peter Burtonclay, Peter Moore, Sarah Wheatley, Sean Moody, Sonja Hall-Mendelin, Timothy Gardam, and Frederick Moore.	Pathology Queensland	Public Health Virology Laboratory
EPI_ISL_407896	Ben Huang, Alyssa Pyke, Amanda De Jong, Andrew Van Den Hurk, Carmel Taylor, David Warrilow, Doris Genge, Elisabeth Gamez, Glen Hewitson, Ian Maxwell Mackay, Inga Sultana, Jamie McMahon, Jean Barcelon, Judy Northill, Mitchell Finger, Natalie Simpson, Neelima Nair, Peter Burtonclay, Peter Moore, Sarah Wheatley, Sean Moody, Sonja Hall-Mendelin, Timothy Gardam, and Frederick Moore.	Pathology Queensland	Public Health Virology Laboratory
EPI_ISL_408977	Eden J-S, Carter I, Rahman H, Rawlinson W, Holmes EC, Rockett R, Oâ€™Sullivan MV, Sintchenko V, Chen SC, Maddocks S, Kok J and Dwyer DE for the 2019-nCoV Study Group*	Serology, Virology and OTDS Laboratories (SAViD), NSW Health Pathology Randwick	NSW Health Pathology - Institute of Clinical Pathology and Medical Research; Centre for Infectious Diseases and Microbiology Laboratory Services; Westmead Hospital; University of Sydney
EPI_ISL_410717	Ben Huang, Alyssa Pyke, Amanda De Jong, Andrew Van Den Hurk, Carmel Taylor, David Warrilow, Doris Genge, Elisabeth Gamez, Glen Hewitson, Ian Maxwell Mackay, Inga Sultana, Jamie McMahon, Jean Barcelon, Judy Northill, Mitchell Finger, Natalie Simpson, Neelima Nair, Peter Burtonclay, Peter Moore, Sarah Wheatley, Sean Moody, Sonja Hall-Mendelin, Timothy Gardam, and Frederick Moore.	Pathology Queensland	Public Health Virology Laboratory
EPI_ISL_410718	Ben Huang, Alyssa Pyke, Amanda De Jong, Andrew Van Den Hurk, Carmel Taylor, David Warrilow, Doris Genge, Elisabeth Gamez, Glen Hewitson, Ian Maxwell Mackay, Inga Sultana, Jamie McMahon, Jean Barcelon, Judy Northill, Mitchell Finger, Natalie Simpson, Neelima Nair, Peter Burtonclay, Peter Moore, Sarah Wheatley, Sean Moody, Sonja Hall-Mendelin, Timothy Gardam, and Frederick Moore.	Pathology Queensland	Public Health Virology Laboratory
EPI_ISL_412975	Eden J-S, Carter I, Rahman H, Holmes EC, Rockett R, Oâ€™Sullivan MV, Sintchenko V, Chen SC, Maddocks S, Kok J and Dwyer DE for the 2019-nCoV Study Group	Centre for Infectious Diseases and Microbiology Laboratory Services	NSW Health Pathology - Institute of Clinical Pathology and Medical Research; Westmead Hospital; University of Sydney
EPI_ISL_413213	Eden J-S, Carter I, Rahman H, Holmes EC, Rockett R, Oâ€™Sullivan MV, Sintchenko V, Chen SC, Maddocks S, Kok J and Dwyer DE for the 2019-nCoV Study Group*	Centre for Infectious Diseases and Microbiology Laboratory Services	NSW Health Pathology - Institute of Clinical Pathology and Medical Research; Westmead Hospital; University of Sydney
EPI_ISL_413214	Eden J-S, Carter I, Rahman H, Holmes EC, Rockett R, Oâ€™Sullivan MV, Sintchenko V, Chen SC, Maddocks S, Kok J and Dwyer DE for the 2019-nCoV Study Group*	Centre for Infectious Diseases and Microbiology Laboratory Services	NSW Health Pathology - Institute of Clinical Pathology and Medical Research; Westmead Hospital; University of Sydney
EPI_ISL_414414	Bixing Huang, Alyssa Pyke, Amanda De Jong, Andrew Van Den Hurk, Carmel Taylor, David Warrilow, Doris Genge, Elisabeth Gamez, Glen Hewitson, Ian Maxwell Mackay, Inga Sultana, Jamie McMahon, Jean Barcelon, Judy Northill, Mitchell Finger, Natalie Simpson, Neelima Nair, Peter Burtonclay, Peter Moore, Sarah Wheatley, Sean Moody, Sonja Hall-Mendelin, Timothy Gardam, and Frederick Moore	Pathology Queensland	Public Health Virology Laboratory
EPI_ISL_416410	Caly L., Seemann T., Schultz M., Druce J., Taiaroa, G.	Victorian Infectious Diseases Reference Laboratory (VIDRL)	Victorian Infectious Diseases Reference Laboratory and Microbiological Diagnostic Unit Public Health Laboratory, Doherty Institute
EPI_ISL_416411	Caly L., Seemann T., Schultz M., Druce J., Taiaroa, G.	Victorian Infectious Diseases Reference Laboratory (VIDRL)	Victorian Infectious Diseases Reference Laboratory and Microbiological Diagnostic Unit Public Health Laboratory, Doherty Institute
EPI_ISL_416412	Caly L., Seemann T., Schultz M., Druce J., Taiaroa, G.	Victorian Infectious Diseases Reference Laboratory (VIDRL)	Victorian Infectious Diseases Reference Laboratory and Microbiological Diagnostic Unit Public Health Laboratory, Doherty Institute
EPI_ISL_416413	Caly L., Seemann T., Schultz M., Druce J., Taiaroa, G.	Victorian Infectious Diseases Reference Laboratory (VIDRL)	Victorian Infectious Diseases Reference Laboratory and Microbiological Diagnostic Unit Public Health Laboratory, Doherty Institute
EPI_ISL_416414	Caly L., Seemann T., Schultz M., Druce J., Taiaroa, G.	Victorian Infectious Diseases Reference Laboratory (VIDRL)	Victorian Infectious Diseases Reference Laboratory and Microbiological Diagnostic Unit Public Health Laboratory, Doherty Institute
EPI_ISL_416415	Caly L., Seemann T., Schultz M., Druce J., Taiaroa, G.	Victorian Infectious Diseases Reference Laboratory (VIDRL)	Victorian Infectious Diseases Reference Laboratory and Microbiological Diagnostic Unit Public Health Laboratory, Doherty Institute
EPI_ISL_416514	Caly L., Seemann T., Schultz M., Taiaroa, G., Druce J.	Victorian Infectious Diseases Reference Laboratory (VIDRL)	Victorian Infectious Diseases Reference Laboratory and Microbiological Diagnostic Unit Public Health Laboratory, Doherty Institute
EPI_ISL_416515	Caly L., Seemann T., Schultz M., Taiaroa, G., Druce J.	Victorian Infectious Diseases Reference Laboratory (VIDRL)	Victorian Infectious Diseases Reference Laboratory and Microbiological Diagnostic Unit Public Health Laboratory, Doherty Institute
EPI_ISL_416516	Caly L., Seemann T., Schultz M., Taiaroa, G., Druce J.	Victorian Infectious Diseases Reference Laboratory (VIDRL)	Victorian Infectious Diseases Reference Laboratory and Microbiological Diagnostic Unit Public Health Laboratory, Doherty Institute
EPI_ISL_416517	Caly L., Seemann T., Schultz M., Taiaroa, G., Druce J.	Victorian Infectious Diseases Reference Laboratory (VIDRL)	Victorian Infectious Diseases Reference Laboratory and Microbiological Diagnostic Unit Public Health Laboratory, Doherty Institute
EPI_ISL_416518	Caly L., Seemann T., Schultz M., Taiaroa, G., Druce J.	Victorian Infectious Diseases Reference Laboratory (VIDRL)	Victorian Infectious Diseases Reference Laboratory and Microbiological Diagnostic Unit Public Health Laboratory, Doherty Institute
EPI_ISL_417030	Eden J-S, Rockett R, Carter I, Rahman H, Holmes EC, Oâ€™Sullivan MV, Sintchenko V, Chen SC, Maddocks S, Kok J and Dwyer DE for the 2019-nCoV Study Group*	Centre for Infectious Diseases and Microbiology Laboratory Services	NSW Health Pathology - Institute of Clinical Pathology and Medical Research; Westmead Hospital; University of Sydney
EPI_ISL_417031	Bixing Huang, Alyssa Pyke, Amanda De Jong, Andrew Van Den Hurk, Carmel Taylor, David Warrilow, Doris Genge, Elisabeth Gamez, Glen Hewitson, Ian Maxwell Mackay, Inga Sultana, Jamie McMahon, Jean Barcelon, Judy Northill, Mitchell Finger, Natalie Simpson, Neelima Nair, Peter Burtonclay, Peter Moore, Sarah Wheatley, Sean Moody, Sonja Hall-Mendelin, Timothy Gardam, and Frederick Moore	Pathology Queensland	Public Health Virology Laboratory
EPI_ISL_417032	Bixing Huang, Alyssa Pyke, Amanda De Jong, Andrew Van Den Hurk, Carmel Taylor, David Warrilow, Doris Genge, Elisabeth Gamez, Glen Hewitson, Ian Maxwell Mackay, Inga Sultana, Jamie McMahon, Jean Barcelon, Judy Northill, Mitchell Finger, Natalie Simpson, Neelima Nair, Peter Burtonclay, Peter Moore, Sarah Wheatley, Sean Moody, Sonja Hall-Mendelin, Timothy Gardam, and Frederick Moore	Rockhampton Base Hospital	Public Health Virology Laboratory
EPI_ISL_417033	Bixing Huang, Alyssa Pyke, Amanda De Jong, Andrew Van Den Hurk, Carmel Taylor, David Warrilow, Doris Genge, Elisabeth Gamez, Glen Hewitson, Ian Maxwell Mackay, Inga Sultana, Jamie McMahon, Jean Barcelon, Judy Northill, Mitchell Finger, Natalie Simpson, Neelima Nair, Peter Burtonclay, Peter Moore, Sarah Wheatley, Sean Moody, Sonja Hall-Mendelin, Timothy Gardam, and Frederick Moore	Sullivan Nicolaides Pathology	Public Health Virology Laboratory
EPI_ISL_417383	Rockett R, Eden J-S, Lam C, Gray K, Timms V, Gall M, Arnott A, Sadsad R, Carter I, Rahman H, Holmes EC, Oâ€™Sullivan MV, Sintchenko V, Chen SC, Maddocks S, Kok J and Dwyer DE for the 2019-nCoV Study Group	Centre for Infectious Diseases and Microbiology Public Health	NSW Health Pathology - Institute of Clinical Pathology and Medical Research; Westmead Hospital; University of Sydney
EPI_ISL_417384	Eden J-S, Lam C, Gray K, Timms V, Gall M, Arnott A, Sadsad R, Carter I, Rahman H, Holmes EC, Oâ€™Sullivan MV, Sintchenko V, Chen SC, Maddocks S, Kok J, Dwyer DE and Rockett R for the 2019-nCoV Study Group	Centre for Infectious Diseases and Microbiology Public Health	NSW Health Pathology - Institute of Clinical Pathology and Medical Research; Westmead Hospital; University of Sydney
EPI_ISL_417385	Lam C, Gray K, Timms V, Gall M, Arnott A, Sadsad R, Carter I, Rahman H, Holmes EC, Oâ€™Sullivan MV, Sintchenko V, Chen SC, Maddocks S, Kok J, Dwyer DE, Rockett R and Eden J-S for the 2019-nCoV Study Group	Centre for Infectious Diseases and Microbiology Public Health	NSW Health Pathology - Institute of Clinical Pathology and Medical Research; Westmead Hospital; University of Sydney
EPI_ISL_417386	Gray K, Timms V, Gall M, Arnott A, Sadsad R, Carter I, Rahman H, Holmes EC, Oâ€™Sullivan MV, Sintchenko V, Chen SC, Maddocks S, Kok J, Dwyer DE, Rockett R, Eden J-S and Lam C for the 2019-nCoV Study Group	Centre for Infectious Diseases and Microbiology Public Health	NSW Health Pathology - Institute of Clinical Pathology and Medical Research; Westmead Hospital; University of Sydney
EPI_ISL_417387	Timms V, Gall M, Arnott A, Sadsad R, Carter I, Rahman H, Holmes EC, Oâ€™Sullivan MV, Sintchenko V, Chen SC, Maddocks S, Kok J, Dwyer DE, Rockett R, Eden J-S, Lam C and Gray K for the 2019-nCoV Study Group	Centre for Infectious Diseases and Microbiology Public Health	NSW Health Pathology - Institute of Clinical Pathology and Medical Research; Westmead Hospital; University of Sydney
EPI_ISL_417388	Gall M, Arnott A, Sadsad R, Carter I, Rahman H, Holmes EC, Oâ€™Sullivan MV, Sintchenko V, Chen SC, Maddocks S, Kok J, Dwyer DE, Rockett R, Eden J-S, Lam C, Gray K and Timms V for the 2019-nCoV Study Group	Centre for Infectious Diseases and Microbiology Public Health	NSW Health Pathology - Institute of Clinical Pathology and Medical Research; Westmead Hospital; University of Sydney
EPI_ISL_417389	Arnott A, Sadsad R, Carter I, Rahman H, Holmes EC, Oâ€™Sullivan MV, Sintchenko V, Chen SC, Maddocks S, Kok J, Dwyer DE, Rockett R, Eden J-S, Lam C, Gray K, Timms V and Gall M for the 2019-nCoV Study Group	Centre for Infectious Diseases and Microbiology Public Health	NSW Health Pathology - Institute of Clinical Pathology and Medical Research; Westmead Hospital; University of Sydney
EPI_ISL_417390	Sadsad R, Carter I, Rahman H, Holmes EC, Oâ€™Sullivan MV, Sintchenko V, Chen SC, Maddocks S, Kok J, Dwyer DE, Rockett R, Eden J-S, Lam C, Gray K, Timms V, Gall M and Arnott A for the 2019-nCoV Study Group	Centre for Infectious Diseases and Microbiology Public Health	NSW Health Pathology - Institute of Clinical Pathology and Medical Research; Westmead Hospital; University of Sydney
EPI_ISL_417391	Carter I, Rahman H, Holmes EC, Oâ€™Sullivan MV, Sintchenko V, Chen SC, Maddocks S, Kok J, Dwyer DE, Rockett R, Eden J-S, Lam C, Gray K, Timms V, Gall M, Arnott A and Sadsad R for the 2019-nCoV Study Group	Centre for Infectious Diseases and Microbiology Public Health	NSW Health Pathology - Institute of Clinical Pathology and Medical Research; Westmead Hospital; University of Sydney
EPI_ISL_417392	Rahman H, Holmes EC, Oâ€™Sullivan MV, Sintchenko V, Chen SC, Maddocks S, Kok J, Dwyer DE, Rockett R, Eden J-S, Lam C, Gray K, Timms V, Gall M, Arnott A, Sadsad R and Carter I for the 2019-nCoV Study Group	Centre for Infectious Diseases and Microbiology Public Health	NSW Health Pathology - Institute of Clinical Pathology and Medical Research; Westmead Hospital; University of Sydney
EPI_ISL_418799	Bixing Huang, Alyssa Pyke, Amanda De Jong, Andrew Van Den Hurk, Carmel Taylor, David Warrilow, Doris Genge, Elisabeth Gamez, Glen Hewitson, Ian Maxwell Mackay, Inga Sultana, Jamie McMahon, Jean Barcelon, Judy Northill, Mitchell Finger, Natalie Simpson, Neelima Nair, Peter Burtonclay, Peter Moore, Sarah Wheatley, Sean Moody, Sonja Hall-Mendelin, Timothy Gardam, and Frederick Moore	Mater Pathology	Public Health Virology Laboratory
EPI_ISL_418801	Bixing Huang, Alyssa Pyke, Amanda De Jong, Andrew Van Den Hurk, Carmel Taylor, David Warrilow, Doris Genge, Elisabeth Gamez, Glen Hewitson, Ian Maxwell Mackay, Inga Sultana, Jamie McMahon, Jean Barcelon, Judy Northill, Mitchell Finger, Natalie Simpson, Neelima Nair, Peter Burtonclay, Peter Moore, Sarah Wheatley, Sean Moody, Sonja Hall-Mendelin, Timothy Gardam, and Frederick Moore	Mater Pathology	Public Health Virology Laboratory
EPI_ISL_418802	Bixing Huang, Alyssa Pyke, Amanda De Jong, Andrew Van Den Hurk, Carmel Taylor, David Warrilow, Doris Genge, Elisabeth Gamez, Glen Hewitson, Ian Maxwell Mackay, Inga Sultana, Jamie McMahon, Jean Barcelon, Judy Northill, Mitchell Finger, Natalie Simpson, Neelima Nair, Peter Burtonclay, Peter Moore, Sarah Wheatley, Sean Moody, Sonja Hall-Mendelin, Timothy Gardam, and Frederick Moore	Pathology Queensland	Public Health Virology Laboratory
EPI_ISL_418803	Bixing Huang, Alyssa Pyke, Amanda De Jong, Andrew Van Den Hurk, Carmel Taylor, David Warrilow, Doris Genge, Elisabeth Gamez, Glen Hewitson, Ian Maxwell Mackay, Inga Sultana, Jamie McMahon, Jean Barcelon, Judy Northill, Mitchell Finger, Natalie Simpson, Neelima Nair, Peter Burtonclay, Peter Moore, Sarah Wheatley, Sean Moody, Sonja Hall-Mendelin, Timothy Gardam, and Frederick Moore	Pathology Queensland	Public Health Virology Laboratory
EPI_ISL_418804	Bixing Huang, Alyssa Pyke, Amanda De Jong, Andrew Van Den Hurk, Carmel Taylor, David Warrilow, Doris Genge, Elisabeth Gamez, Glen Hewitson, Ian Maxwell Mackay, Inga Sultana, Jamie McMahon, Jean Barcelon, Judy Northill, Mitchell Finger, Natalie Simpson, Neelima Nair, Peter Burtonclay, Peter Moore, Sarah Wheatley, Sean Moody, Sonja Hall-Mendelin, Timothy Gardam, and Frederick Moore	Pathology Queensland	Public Health Virology Laboratory
EPI_ISL_418807	Bixing Huang, Alyssa Pyke, Amanda De Jong, Andrew Van Den Hurk, Carmel Taylor, David Warrilow, Doris Genge, Elisabeth Gamez, Glen Hewitson, Ian Maxwell Mackay, Inga Sultana, Jamie McMahon, Jean Barcelon, Judy Northill, Mitchell Finger, Natalie Simpson, Neelima Nair, Peter Burtonclay, Peter Moore, Sarah Wheatley, Sean Moody, Sonja Hall-Mendelin, Timothy Gardam, and Frederick Moore	Pathology Queensland	Public Health Virology Laboratory
EPI_ISL_418808	Bixing Huang, Alyssa Pyke, Amanda De Jong, Andrew Van Den Hurk, Carmel Taylor, David Warrilow, Doris Genge, Elisabeth Gamez, Glen Hewitson, Ian Maxwell Mackay, Inga Sultana, Jamie McMahon, Jean Barcelon, Judy Northill, Mitchell Finger, Natalie Simpson, Neelima Nair, Peter Burtonclay, Peter Moore, Sarah Wheatley, Sean Moody, Sonja Hall-Mendelin, Timothy Gardam, and Frederick Moore	Pathology Queensland	Public Health Virology Laboratory
EPI_ISL_419714	Seemann T., Schultz M., Sait, M., Sherry, N.	Microbiological Diagnostic Unit Public Health Laboratory	Microbiological Diagnostic Unit Public Health Laboratory
EPI_ISL_419715	Seemann T., Schultz M., Sait, M., Sherry, N.	Microbiological Diagnostic Unit Public Health Laboratory	Microbiological Diagnostic Unit Public Health Laboratory
EPI_ISL_419716	Seemann T., Schultz M., Sait, M., Sherry, N.	Microbiological Diagnostic Unit Public Health Laboratory	Microbiological Diagnostic Unit Public Health Laboratory
EPI_ISL_419717	Seemann T., Schultz M., Sait, M., Sherry, N.	Microbiological Diagnostic Unit Public Health Laboratory	Microbiological Diagnostic Unit Public Health Laboratory
EPI_ISL_419718	Seemann T., Schultz M., Sait, M., Sherry, N.	Microbiological Diagnostic Unit Public Health Laboratory	Microbiological Diagnostic Unit Public Health Laboratory
EPI_ISL_419719	Seemann T., Schultz M., Sait, M., Sherry, N.	Microbiological Diagnostic Unit Public Health Laboratory	Microbiological Diagnostic Unit Public Health Laboratory
EPI_ISL_419720	Seemann T., Schultz M., Sait, M., Sherry, N.	Microbiological Diagnostic Unit Public Health Laboratory	Microbiological Diagnostic Unit Public Health Laboratory
EPI_ISL_419721	Seemann T., Schultz M., Sait, M., Sherry, N.	Microbiological Diagnostic Unit Public Health Laboratory	Microbiological Diagnostic Unit Public Health Laboratory
EPI_ISL_419722	Seemann T., Schultz M., Sait, M., Sherry, N.	Microbiological Diagnostic Unit Public Health Laboratory	Microbiological Diagnostic Unit Public Health Laboratory
EPI_ISL_419723	Seemann T., Schultz M., Sait, M., Sherry, N.	Microbiological Diagnostic Unit Public Health Laboratory	Microbiological Diagnostic Unit Public Health Laboratory
EPI_ISL_419724	Seemann T., Schultz M., Sait, M., Sherry, N.	Microbiological Diagnostic Unit Public Health Laboratory	Microbiological Diagnostic Unit Public Health Laboratory
EPI_ISL_419725	Seemann T., Schultz M., Sait, M., Sherry, N.	Microbiological Diagnostic Unit Public Health Laboratory	Microbiological Diagnostic Unit Public Health Laboratory
EPI_ISL_419726	Seemann T., Schultz M., Sait, M., Sherry, N.	Microbiological Diagnostic Unit Public Health Laboratory	Microbiological Diagnostic Unit Public Health Laboratory
EPI_ISL_419727	Seemann T., Schultz M., Sait, M., Sherry, N.	Microbiological Diagnostic Unit Public Health Laboratory	Microbiological Diagnostic Unit Public Health Laboratory
EPI_ISL_419728	Seemann T., Schultz M., Sait, M., Sherry, N.	Microbiological Diagnostic Unit Public Health Laboratory	Microbiological Diagnostic Unit Public Health Laboratory
EPI_ISL_419729	Seemann T., Schultz M., Sait, M., Sherry, N.	Microbiological Diagnostic Unit Public Health Laboratory	Microbiological Diagnostic Unit Public Health Laboratory
EPI_ISL_419730	Seemann T., Schultz M., Sait, M., Sherry, N.	Microbiological Diagnostic Unit Public Health Laboratory	Microbiological Diagnostic Unit Public Health Laboratory
EPI_ISL_419731	Seemann T., Schultz M., Sait, M., Sherry, N.	Microbiological Diagnostic Unit Public Health Laboratory	Microbiological Diagnostic Unit Public Health Laboratory
EPI_ISL_419732	Seemann T., Schultz M., Sait, M., Sherry, N.	Microbiological Diagnostic Unit Public Health Laboratory	Microbiological Diagnostic Unit Public Health Laboratory
EPI_ISL_419733	Caly L., Seemann T., Sait, M., Schultz M., Druce J., Sherry, N.	Victorian Infectious Diseases Reference Laboratory (VIDRL)	Victorian Infectious Diseases Reference Laboratory and Microbiological Diagnostic Unit Public Health Laboratory, Doherty Institute
EPI_ISL_419736	Caly L., Seemann T., Sait, M., Schultz M., Druce J., Sherry, N.	Victorian Infectious Diseases Reference Laboratory (VIDRL)	Victorian Infectious Diseases Reference Laboratory and Microbiological Diagnostic Unit Public Health Laboratory, Doherty Institute
EPI_ISL_419737	Caly L., Seemann T., Sait, M., Schultz M., Druce J., Sherry, N.	Victorian Infectious Diseases Reference Laboratory (VIDRL)	Victorian Infectious Diseases Reference Laboratory and Microbiological Diagnostic Unit Public Health Laboratory, Doherty Institute
EPI_ISL_419738	Caly L., Seemann T., Sait, M., Schultz M., Druce J., Sherry, N.	Victorian Infectious Diseases Reference Laboratory (VIDRL)	Victorian Infectious Diseases Reference Laboratory and Microbiological Diagnostic Unit Public Health Laboratory, Doherty Institute
EPI_ISL_419739	Caly L., Seemann T., Sait, M., Schultz M., Druce J., Sherry, N.	Victorian Infectious Diseases Reference Laboratory (VIDRL)	Victorian Infectious Diseases Reference Laboratory and Microbiological Diagnostic Unit Public Health Laboratory, Doherty Institute
EPI_ISL_419740	Caly L., Seemann T., Sait, M., Schultz M., Druce J., Sherry, N.	Victorian Infectious Diseases Reference Laboratory (VIDRL)	Victorian Infectious Diseases Reference Laboratory and Microbiological Diagnostic Unit Public Health Laboratory, Doherty Institute
EPI_ISL_419741	Caly L., Seemann T., Sait, M., Schultz M., Druce J., Sherry, N.	Victorian Infectious Diseases Reference Laboratory (VIDRL)	Victorian Infectious Diseases Reference Laboratory and Microbiological Diagnostic Unit Public Health Laboratory, Doherty Institute
EPI_ISL_419742	Caly L., Seemann T., Sait, M., Schultz M., Druce J., Sherry, N.	Victorian Infectious Diseases Reference Laboratory (VIDRL)	Victorian Infectious Diseases Reference Laboratory and Microbiological Diagnostic Unit Public Health Laboratory, Doherty Institute
EPI_ISL_419743	Caly L., Seemann T., Sait, M., Schultz M., Druce J., Sherry, N.	Victorian Infectious Diseases Reference Laboratory (VIDRL)	Victorian Infectious Diseases Reference Laboratory and Microbiological Diagnostic Unit Public Health Laboratory, Doherty Institute
EPI_ISL_419744	Caly L., Seemann T., Sait, M., Schultz M., Druce J., Sherry, N.	Victorian Infectious Diseases Reference Laboratory (VIDRL)	Victorian Infectious Diseases Reference Laboratory and Microbiological Diagnostic Unit Public Health Laboratory, Doherty Institute
EPI_ISL_419745	Caly L., Seemann T., Sait, M., Schultz M., Druce J., Sherry, N.	Victorian Infectious Diseases Reference Laboratory (VIDRL)	Victorian Infectious Diseases Reference Laboratory and Microbiological Diagnostic Unit Public Health Laboratory, Doherty Institute
EPI_ISL_419746	Caly L., Seemann T., Sait, M., Schultz M., Druce J., Sherry, N.	Victorian Infectious Diseases Reference Laboratory (VIDRL)	Victorian Infectious Diseases Reference Laboratory and Microbiological Diagnostic Unit Public Health Laboratory, Doherty Institute
EPI_ISL_419747	Caly L., Seemann T., Sait, M., Schultz M., Druce J., Sherry, N.	Victorian Infectious Diseases Reference Laboratory (VIDRL)	Victorian Infectious Diseases Reference Laboratory and Microbiological Diagnostic Unit Public Health Laboratory, Doherty Institute
EPI_ISL_419748	Caly L., Seemann T., Sait, M., Schultz M., Druce J., Sherry, N.	Victorian Infectious Diseases Reference Laboratory (VIDRL)	Victorian Infectious Diseases Reference Laboratory and Microbiological Diagnostic Unit Public Health Laboratory, Doherty Institute
EPI_ISL_419749	Caly L., Seemann T., Sait, M., Schultz M., Druce J., Sherry, N.	Victorian Infectious Diseases Reference Laboratory (VIDRL)	Victorian Infectious Diseases Reference Laboratory and Microbiological Diagnostic Unit Public Health Laboratory, Doherty Institute
EPI_ISL_419750	Caly L., Seemann T., Sait, M., Schultz M., Druce J., Sherry, N.	Victorian Infectious Diseases Reference Laboratory (VIDRL)	Victorian Infectious Diseases Reference Laboratory and Microbiological Diagnostic Unit Public Health Laboratory, Doherty Institute
EPI_ISL_419751	Caly L., Seemann T., Sait, M., Schultz M., Druce J., Sherry, N.	Victorian Infectious Diseases Reference Laboratory (VIDRL)	Victorian Infectious Diseases Reference Laboratory and Microbiological Diagnostic Unit Public Health Laboratory, Doherty Institute
EPI_ISL_419752	Caly L., Seemann T., Sait, M., Schultz M., Druce J., Sherry, N.	Victorian Infectious Diseases Reference Laboratory (VIDRL)	Victorian Infectious Diseases Reference Laboratory and Microbiological Diagnostic Unit Public Health Laboratory, Doherty Institute
EPI_ISL_419753	Caly L., Seemann T., Sait, M., Schultz M., Druce J., Sherry, N.	Victorian Infectious Diseases Reference Laboratory (VIDRL)	Victorian Infectious Diseases Reference Laboratory and Microbiological Diagnostic Unit Public Health Laboratory, Doherty Institute
EPI_ISL_419754	Caly L., Seemann T., Sait, M., Schultz M., Druce J., Sherry, N.	Victorian Infectious Diseases Reference Laboratory (VIDRL)	Victorian Infectious Diseases Reference Laboratory and Microbiological Diagnostic Unit Public Health Laboratory, Doherty Institute
EPI_ISL_419755	Caly L., Seemann T., Sait, M., Schultz M., Druce J., Sherry, N.	Victorian Infectious Diseases Reference Laboratory (VIDRL)	Victorian Infectious Diseases Reference Laboratory and Microbiological Diagnostic Unit Public Health Laboratory, Doherty Institute
EPI_ISL_419756	Caly L., Seemann T., Sait, M., Schultz M., Druce J., Sherry, N.	Victorian Infectious Diseases Reference Laboratory (VIDRL)	Victorian Infectious Diseases Reference Laboratory and Microbiological Diagnostic Unit Public Health Laboratory, Doherty Institute
EPI_ISL_419757	Caly L., Seemann T., Sait, M., Schultz M., Druce J., Sherry, N.	Victorian Infectious Diseases Reference Laboratory (VIDRL)	Victorian Infectious Diseases Reference Laboratory and Microbiological Diagnostic Unit Public Health Laboratory, Doherty Institute
EPI_ISL_419758	Caly L., Seemann T., Sait, M., Schultz M., Druce J., Sherry, N.	Victorian Infectious Diseases Reference Laboratory (VIDRL)	Victorian Infectious Diseases Reference Laboratory and Microbiological Diagnostic Unit Public Health Laboratory, Doherty Institute
EPI_ISL_419759	Caly L., Seemann T., Sait, M., Schultz M., Druce J., Sherry, N.	Victorian Infectious Diseases Reference Laboratory (VIDRL)	Victorian Infectious Diseases Reference Laboratory and Microbiological Diagnostic Unit Public Health Laboratory, Doherty Institute
EPI_ISL_419760	Caly L., Seemann T., Sait, M., Schultz M., Druce J., Sherry, N.	Victorian Infectious Diseases Reference Laboratory (VIDRL)	Victorian Infectious Diseases Reference Laboratory and Microbiological Diagnostic Unit Public Health Laboratory, Doherty Institute
EPI_ISL_419761	Caly L., Seemann T., Sait, M., Schultz M., Druce J., Sherry, N.	Victorian Infectious Diseases Reference Laboratory (VIDRL)	Victorian Infectious Diseases Reference Laboratory and Microbiological Diagnostic Unit Public Health Laboratory, Doherty Institute
EPI_ISL_419762	Caly L., Seemann T., Sait, M., Schultz M., Druce J., Sherry, N.	Victorian Infectious Diseases Reference Laboratory (VIDRL)	Victorian Infectious Diseases Reference Laboratory and Microbiological Diagnostic Unit Public Health Laboratory, Doherty Institute
EPI_ISL_419763	Caly L., Seemann T., Sait, M., Schultz M., Druce J., Sherry, N.	Victorian Infectious Diseases Reference Laboratory (VIDRL)	Victorian Infectious Diseases Reference Laboratory and Microbiological Diagnostic Unit Public Health Laboratory, Doherty Institute
EPI_ISL_419764	Caly L., Seemann T., Sait, M., Schultz M., Druce J., Sherry, N.	Victorian Infectious Diseases Reference Laboratory (VIDRL)	Victorian Infectious Diseases Reference Laboratory and Microbiological Diagnostic Unit Public Health Laboratory, Doherty Institute
EPI_ISL_419765	Caly L., Seemann T., Sait, M., Schultz M., Druce J., Sherry, N.	Victorian Infectious Diseases Reference Laboratory (VIDRL)	Victorian Infectious Diseases Reference Laboratory and Microbiological Diagnostic Unit Public Health Laboratory, Doherty Institute
EPI_ISL_419766	Caly L., Seemann T., Sait, M., Schultz M., Druce J., Sherry, N.	Victorian Infectious Diseases Reference Laboratory (VIDRL)	Victorian Infectious Diseases Reference Laboratory and Microbiological Diagnostic Unit Public Health Laboratory, Doherty Institute
EPI_ISL_419767	Caly L., Seemann T., Sait, M., Schultz M., Druce J., Sherry, N.	Victorian Infectious Diseases Reference Laboratory (VIDRL)	Victorian Infectious Diseases Reference Laboratory and Microbiological Diagnostic Unit Public Health Laboratory, Doherty Institute
EPI_ISL_419768	Caly L., Seemann T., Sait, M., Schultz M., Druce J., Sherry, N.	Victorian Infectious Diseases Reference Laboratory (VIDRL)	Victorian Infectious Diseases Reference Laboratory and Microbiological Diagnostic Unit Public Health Laboratory, Doherty Institute
EPI_ISL_419769	Caly L., Seemann T., Sait, M., Schultz M., Druce J., Sherry, N.	Victorian Infectious Diseases Reference Laboratory (VIDRL)	Victorian Infectious Diseases Reference Laboratory and Microbiological Diagnostic Unit Public Health Laboratory, Doherty Institute
EPI_ISL_419770	Caly L., Seemann T., Sait, M., Schultz M., Druce J., Sherry, N.	Victorian Infectious Diseases Reference Laboratory (VIDRL)	Victorian Infectious Diseases Reference Laboratory and Microbiological Diagnostic Unit Public Health Laboratory, Doherty Institute
EPI_ISL_419771	Caly L., Seemann T., Sait, M., Schultz M., Druce J., Sherry, N.	Victorian Infectious Diseases Reference Laboratory (VIDRL)	Victorian Infectious Diseases Reference Laboratory and Microbiological Diagnostic Unit Public Health Laboratory, Doherty Institute
EPI_ISL_419772	Caly L., Seemann T., Sait, M., Schultz M., Druce J., Sherry, N.	Victorian Infectious Diseases Reference Laboratory (VIDRL)	Victorian Infectious Diseases Reference Laboratory and Microbiological Diagnostic Unit Public Health Laboratory, Doherty Institute
EPI_ISL_419773	Caly L., Seemann T., Sait, M., Schultz M., Druce J., Sherry, N.	Victorian Infectious Diseases Reference Laboratory (VIDRL)	Victorian Infectious Diseases Reference Laboratory and Microbiological Diagnostic Unit Public Health Laboratory, Doherty Institute
EPI_ISL_419774	Caly L., Seemann T., Sait, M., Schultz M., Druce J., Sherry, N.	Victorian Infectious Diseases Reference Laboratory (VIDRL)	Victorian Infectious Diseases Reference Laboratory and Microbiological Diagnostic Unit Public Health Laboratory, Doherty Institute
EPI_ISL_419775	Caly L., Seemann T., Sait, M., Schultz M., Druce J., Sherry, N.	Victorian Infectious Diseases Reference Laboratory (VIDRL)	Victorian Infectious Diseases Reference Laboratory and Microbiological Diagnostic Unit Public Health Laboratory, Doherty Institute
EPI_ISL_419776	Caly L., Seemann T., Sait, M., Schultz M., Druce J., Sherry, N.	Victorian Infectious Diseases Reference Laboratory (VIDRL)	Victorian Infectious Diseases Reference Laboratory and Microbiological Diagnostic Unit Public Health Laboratory, Doherty Institute
EPI_ISL_419777	Caly L., Seemann T., Sait, M., Schultz M., Druce J., Sherry, N.	Victorian Infectious Diseases Reference Laboratory (VIDRL)	Victorian Infectious Diseases Reference Laboratory and Microbiological Diagnostic Unit Public Health Laboratory, Doherty Institute
EPI_ISL_419778	Caly L., Seemann T., Sait, M., Schultz M., Druce J., Sherry, N.	Victorian Infectious Diseases Reference Laboratory (VIDRL)	Victorian Infectious Diseases Reference Laboratory and Microbiological Diagnostic Unit Public Health Laboratory, Doherty Institute
EPI_ISL_419779	Caly L., Seemann T., Sait, M., Schultz M., Druce J., Sherry, N.	Victorian Infectious Diseases Reference Laboratory (VIDRL)	Victorian Infectious Diseases Reference Laboratory and Microbiological Diagnostic Unit Public Health Laboratory, Doherty Institute
EPI_ISL_419780	Caly L., Seemann T., Sait, M., Schultz M., Druce J., Sherry, N.	Victorian Infectious Diseases Reference Laboratory (VIDRL)	Victorian Infectious Diseases Reference Laboratory and Microbiological Diagnostic Unit Public Health Laboratory, Doherty Institute
EPI_ISL_419781	Caly L., Seemann T., Sait, M., Schultz M., Druce J., Sherry, N.	Victorian Infectious Diseases Reference Laboratory (VIDRL)	Victorian Infectious Diseases Reference Laboratory and Microbiological Diagnostic Unit Public Health Laboratory, Doherty Institute
EPI_ISL_419782	Caly L., Seemann T., Sait, M., Schultz M., Druce J., Sherry, N.	Victorian Infectious Diseases Reference Laboratory (VIDRL)	Victorian Infectious Diseases Reference Laboratory and Microbiological Diagnostic Unit Public Health Laboratory, Doherty Institute
EPI_ISL_419783	Caly L., Seemann T., Sait, M., Schultz M., Druce J., Sherry, N.	Victorian Infectious Diseases Reference Laboratory (VIDRL)	Victorian Infectious Diseases Reference Laboratory and Microbiological Diagnostic Unit Public Health Laboratory, Doherty Institute
EPI_ISL_419784	Caly L., Seemann T., Sait, M., Schultz M., Druce J., Sherry, N.	Victorian Infectious Diseases Reference Laboratory (VIDRL)	Victorian Infectious Diseases Reference Laboratory and Microbiological Diagnostic Unit Public Health Laboratory, Doherty Institute
EPI_ISL_419785	Caly L., Seemann T., Sait, M., Schultz M., Druce J., Sherry, N.	Victorian Infectious Diseases Reference Laboratory (VIDRL)	Victorian Infectious Diseases Reference Laboratory and Microbiological Diagnostic Unit Public Health Laboratory, Doherty Institute
EPI_ISL_419786	Caly L., Seemann T., Sait, M., Schultz M., Druce J., Sherry, N.	Victorian Infectious Diseases Reference Laboratory (VIDRL)	Victorian Infectious Diseases Reference Laboratory and Microbiological Diagnostic Unit Public Health Laboratory, Doherty Institute
EPI_ISL_419787	Caly L., Seemann T., Sait, M., Schultz M., Druce J., Sherry, N.	Victorian Infectious Diseases Reference Laboratory (VIDRL)	Victorian Infectious Diseases Reference Laboratory and Microbiological Diagnostic Unit Public Health Laboratory, Doherty Institute
EPI_ISL_419788	Caly L., Seemann T., Sait, M., Schultz M., Druce J., Sherry, N.	Victorian Infectious Diseases Reference Laboratory (VIDRL)	Victorian Infectious Diseases Reference Laboratory and Microbiological Diagnostic Unit Public Health Laboratory, Doherty Institute
EPI_ISL_419789	Caly L., Seemann T., Sait, M., Schultz M., Druce J., Sherry, N.	Victorian Infectious Diseases Reference Laboratory (VIDRL)	Victorian Infectious Diseases Reference Laboratory and Microbiological Diagnostic Unit Public Health Laboratory, Doherty Institute
EPI_ISL_419790	Caly L., Seemann T., Sait, M., Schultz M., Druce J., Sherry, N.	Victorian Infectious Diseases Reference Laboratory (VIDRL)	Victorian Infectious Diseases Reference Laboratory and Microbiological Diagnostic Unit Public Health Laboratory, Doherty Institute
EPI_ISL_419791	Caly L., Seemann T., Sait, M., Schultz M., Druce J., Sherry, N.	Victorian Infectious Diseases Reference Laboratory (VIDRL)	Victorian Infectious Diseases Reference Laboratory and Microbiological Diagnostic Unit Public Health Laboratory, Doherty Institute
EPI_ISL_419792	Caly L., Seemann T., Sait, M., Schultz M., Druce J., Sherry, N.	Victorian Infectious Diseases Reference Laboratory (VIDRL)	Victorian Infectious Diseases Reference Laboratory and Microbiological Diagnostic Unit Public Health Laboratory, Doherty Institute
EPI_ISL_419793	Caly L., Seemann T., Sait, M., Schultz M., Druce J., Sherry, N.	Victorian Infectious Diseases Reference Laboratory (VIDRL)	Victorian Infectious Diseases Reference Laboratory and Microbiological Diagnostic Unit Public Health Laboratory, Doherty Institute
EPI_ISL_419794	Caly L., Seemann T., Sait, M., Schultz M., Druce J., Sherry, N.	Victorian Infectious Diseases Reference Laboratory (VIDRL)	Victorian Infectious Diseases Reference Laboratory and Microbiological Diagnostic Unit Public Health Laboratory, Doherty Institute
EPI_ISL_419795	Caly L., Seemann T., Sait, M., Schultz M., Druce J., Sherry, N.	Victorian Infectious Diseases Reference Laboratory (VIDRL)	Victorian Infectious Diseases Reference Laboratory and Microbiological Diagnostic Unit Public Health Laboratory, Doherty Institute
EPI_ISL_419796	Caly L., Seemann T., Sait, M., Schultz M., Druce J., Sherry, N.	Victorian Infectious Diseases Reference Laboratory (VIDRL)	Victorian Infectious Diseases Reference Laboratory and Microbiological Diagnostic Unit Public Health Laboratory, Doherty Institute
EPI_ISL_419797	Caly L., Seemann T., Sait, M., Schultz M., Druce J., Sherry, N.	Victorian Infectious Diseases Reference Laboratory (VIDRL)	Victorian Infectious Diseases Reference Laboratory and Microbiological Diagnostic Unit Public Health Laboratory, Doherty Institute
EPI_ISL_419798	Caly L., Seemann T., Sait, M., Schultz M., Druce J., Sherry, N.	Victorian Infectious Diseases Reference Laboratory (VIDRL)	Victorian Infectious Diseases Reference Laboratory and Microbiological Diagnostic Unit Public Health Laboratory, Doherty Institute
EPI_ISL_419799	Caly L., Seemann T., Sait, M., Schultz M., Druce J., Sherry, N.	Victorian Infectious Diseases Reference Laboratory (VIDRL)	Victorian Infectious Diseases Reference Laboratory and Microbiological Diagnostic Unit Public Health Laboratory, Doherty Institute
EPI_ISL_419800	Caly L., Seemann T., Sait, M., Schultz M., Druce J., Sherry, N.	Victorian Infectious Diseases Reference Laboratory (VIDRL)	Victorian Infectious Diseases Reference Laboratory and Microbiological Diagnostic Unit Public Health Laboratory, Doherty Institute
EPI_ISL_419801	Caly L., Seemann T., Sait, M., Schultz M., Druce J., Sherry, N.	Victorian Infectious Diseases Reference Laboratory (VIDRL)	Victorian Infectious Diseases Reference Laboratory and Microbiological Diagnostic Unit Public Health Laboratory, Doherty Institute
EPI_ISL_419802	Caly L., Seemann T., Sait, M., Schultz M., Druce J., Sherry, N.	Victorian Infectious Diseases Reference Laboratory (VIDRL)	Victorian Infectious Diseases Reference Laboratory and Microbiological Diagnostic Unit Public Health Laboratory, Doherty Institute
EPI_ISL_419803	Caly L., Seemann T., Sait, M., Schultz M., Druce J., Sherry, N.	Victorian Infectious Diseases Reference Laboratory (VIDRL)	Victorian Infectious Diseases Reference Laboratory and Microbiological Diagnostic Unit Public Health Laboratory, Doherty Institute
EPI_ISL_419804	Caly L., Seemann T., Sait, M., Schultz M., Druce J., Sherry, N.	Victorian Infectious Diseases Reference Laboratory (VIDRL)	Victorian Infectious Diseases Reference Laboratory and Microbiological Diagnostic Unit Public Health Laboratory, Doherty Institute
EPI_ISL_419805	Caly L., Seemann T., Sait, M., Schultz M., Druce J., Sherry, N.	Victorian Infectious Diseases Reference Laboratory (VIDRL)	Victorian Infectious Diseases Reference Laboratory and Microbiological Diagnostic Unit Public Health Laboratory, Doherty Institute
EPI_ISL_419806	Caly L., Seemann T., Sait, M., Schultz M., Druce J., Sherry, N.	Victorian Infectious Diseases Reference Laboratory (VIDRL)	Victorian Infectious Diseases Reference Laboratory and Microbiological Diagnostic Unit Public Health Laboratory, Doherty Institute
EPI_ISL_419807	Caly L., Seemann T., Sait, M., Schultz M., Druce J., Sherry, N.	Victorian Infectious Diseases Reference Laboratory (VIDRL)	Victorian Infectious Diseases Reference Laboratory and Microbiological Diagnostic Unit Public Health Laboratory, Doherty Institute
EPI_ISL_419808	Caly L., Seemann T., Sait, M., Schultz M., Druce J., Sherry, N.	Victorian Infectious Diseases Reference Laboratory (VIDRL)	Victorian Infectious Diseases Reference Laboratory and Microbiological Diagnostic Unit Public Health Laboratory, Doherty Institute
EPI_ISL_419809	Caly L., Seemann T., Sait, M., Schultz M., Druce J., Sherry, N.	Victorian Infectious Diseases Reference Laboratory (VIDRL)	Victorian Infectious Diseases Reference Laboratory and Microbiological Diagnostic Unit Public Health Laboratory, Doherty Institute
EPI_ISL_419810	Caly L., Seemann T., Sait, M., Schultz M., Druce J., Sherry, N.	Victorian Infectious Diseases Reference Laboratory (VIDRL)	Victorian Infectious Diseases Reference Laboratory and Microbiological Diagnostic Unit Public Health Laboratory, Doherty Institute
EPI_ISL_419811	Caly L., Seemann T., Sait, M., Schultz M., Druce J., Sherry, N.	Victorian Infectious Diseases Reference Laboratory (VIDRL)	Victorian Infectious Diseases Reference Laboratory and Microbiological Diagnostic Unit Public Health Laboratory, Doherty Institute
EPI_ISL_419812	Caly L., Seemann T., Sait, M., Schultz M., Druce J., Sherry, N.	Victorian Infectious Diseases Reference Laboratory (VIDRL)	Victorian Infectious Diseases Reference Laboratory and Microbiological Diagnostic Unit Public Health Laboratory, Doherty Institute
EPI_ISL_419813	Caly L., Seemann T., Sait, M., Schultz M., Druce J., Sherry, N.	Victorian Infectious Diseases Reference Laboratory (VIDRL)	Victorian Infectious Diseases Reference Laboratory and Microbiological Diagnostic Unit Public Health Laboratory, Doherty Institute
EPI_ISL_419814	Caly L., Seemann T., Sait, M., Schultz M., Druce J., Sherry, N.	Victorian Infectious Diseases Reference Laboratory (VIDRL)	Victorian Infectious Diseases Reference Laboratory and Microbiological Diagnostic Unit Public Health Laboratory, Doherty Institute
EPI_ISL_419815	Caly L., Seemann T., Sait, M., Schultz M., Druce J., Sherry, N.	Victorian Infectious Diseases Reference Laboratory (VIDRL)	Victorian Infectious Diseases Reference Laboratory and Microbiological Diagnostic Unit Public Health Laboratory, Doherty Institute
EPI_ISL_419816	Caly L., Seemann T., Sait, M., Schultz M., Druce J., Sherry, N.	Victorian Infectious Diseases Reference Laboratory (VIDRL)	Victorian Infectious Diseases Reference Laboratory and Microbiological Diagnostic Unit Public Health Laboratory, Doherty Institute
EPI_ISL_419818	Caly L., Seemann T., Sait, M., Schultz M., Druce J., Sherry, N.	Victorian Infectious Diseases Reference Laboratory (VIDRL)	Victorian Infectious Diseases Reference Laboratory and Microbiological Diagnostic Unit Public Health Laboratory, Doherty Institute
EPI_ISL_419819	Caly L., Seemann T., Sait, M., Schultz M., Druce J., Sherry, N.	Victorian Infectious Diseases Reference Laboratory (VIDRL)	Victorian Infectious Diseases Reference Laboratory and Microbiological Diagnostic Unit Public Health Laboratory, Doherty Institute
EPI_ISL_419820	Caly L., Seemann T., Sait, M., Schultz M., Druce J., Sherry, N.	Victorian Infectious Diseases Reference Laboratory (VIDRL)	Victorian Infectious Diseases Reference Laboratory and Microbiological Diagnostic Unit Public Health Laboratory, Doherty Institute
EPI_ISL_419821	Caly L., Seemann T., Sait, M., Schultz M., Druce J., Sherry, N.	Victorian Infectious Diseases Reference Laboratory (VIDRL)	Victorian Infectious Diseases Reference Laboratory and Microbiological Diagnostic Unit Public Health Laboratory, Doherty Institute
EPI_ISL_419822	Caly L., Seemann T., Sait, M., Schultz M., Druce J., Sherry, N.	Victorian Infectious Diseases Reference Laboratory (VIDRL)	Victorian Infectious Diseases Reference Laboratory and Microbiological Diagnostic Unit Public Health Laboratory, Doherty Institute
EPI_ISL_419823	Seemann T., Schultz M., Sait, M., Sherry, N.	Microbiological Diagnostic Unit Public Health Laboratory	Microbiological Diagnostic Unit Public Health Laboratory
EPI_ISL_419824	Seemann T., Schultz M., Sait, M., Sherry, N.	Microbiological Diagnostic Unit Public Health Laboratory	Microbiological Diagnostic Unit Public Health Laboratory
EPI_ISL_419825	Seemann T., Schultz M., Sait, M., Sherry, N.	Microbiological Diagnostic Unit Public Health Laboratory	Microbiological Diagnostic Unit Public Health Laboratory
EPI_ISL_419826	Caly L., Seemann T., Sait, M., Schultz M., Druce J., Sherry, N.	Victorian Infectious Diseases Reference Laboratory (VIDRL)	Victorian Infectious Diseases Reference Laboratory and Microbiological Diagnostic Unit Public Health Laboratory, Doherty Institute
EPI_ISL_419827	Seemann T., Schultz M., Sait, M., Sherry, N.	Microbiological Diagnostic Unit Public Health Laboratory	Microbiological Diagnostic Unit Public Health Laboratory
EPI_ISL_419828	Seemann T., Schultz M., Sait, M., Sherry, N.	Microbiological Diagnostic Unit Public Health Laboratory	Microbiological Diagnostic Unit Public Health Laboratory
EPI_ISL_419829	Seemann T., Schultz M., Sait, M., Sherry, N.	Microbiological Diagnostic Unit Public Health Laboratory	Microbiological Diagnostic Unit Public Health Laboratory
EPI_ISL_419830	Seemann T., Schultz M., Sait, M., Sherry, N.	Microbiological Diagnostic Unit Public Health Laboratory	Microbiological Diagnostic Unit Public Health Laboratory
EPI_ISL_419834	Caly L., Seemann T., Sait, M., Schultz M., Druce J., Sherry, N.	Victorian Infectious Diseases Reference Laboratory (VIDRL)	Victorian Infectious Diseases Reference Laboratory and Microbiological Diagnostic Unit Public Health Laboratory, Doherty Institute
EPI_ISL_419836	Caly L., Seemann T., Sait, M., Schultz M., Druce J., Sherry, N.	Victorian Infectious Diseases Reference Laboratory (VIDRL)	Victorian Infectious Diseases Reference Laboratory and Microbiological Diagnostic Unit Public Health Laboratory, Doherty Institute
EPI_ISL_419837	Caly L., Seemann T., Sait, M., Schultz M., Druce J., Sherry, N.	Victorian Infectious Diseases Reference Laboratory (VIDRL)	Victorian Infectious Diseases Reference Laboratory and Microbiological Diagnostic Unit Public Health Laboratory, Doherty Institute
EPI_ISL_419838	Caly L., Seemann T., Sait, M., Schultz M., Druce J., Sherry, N.	Victorian Infectious Diseases Reference Laboratory (VIDRL)	Victorian Infectious Diseases Reference Laboratory and Microbiological Diagnostic Unit Public Health Laboratory, Doherty Institute
EPI_ISL_419839	Caly L., Seemann T., Sait, M., Schultz M., Druce J., Sherry, N.	Victorian Infectious Diseases Reference Laboratory (VIDRL)	Victorian Infectious Diseases Reference Laboratory and Microbiological Diagnostic Unit Public Health Laboratory, Doherty Institute
EPI_ISL_419840	Caly L., Seemann T., Sait, M., Schultz M., Druce J., Sherry, N.	Victorian Infectious Diseases Reference Laboratory (VIDRL)	Victorian Infectious Diseases Reference Laboratory and Microbiological Diagnostic Unit Public Health Laboratory, Doherty Institute
EPI_ISL_419841	Caly L., Seemann T., Sait, M., Schultz M., Druce J., Sherry, N.	Victorian Infectious Diseases Reference Laboratory (VIDRL)	Victorian Infectious Diseases Reference Laboratory and Microbiological Diagnostic Unit Public Health Laboratory, Doherty Institute
EPI_ISL_419842	Caly L., Seemann T., Sait, M., Schultz M., Druce J., Sherry, N.	Victorian Infectious Diseases Reference Laboratory (VIDRL)	Victorian Infectious Diseases Reference Laboratory and Microbiological Diagnostic Unit Public Health Laboratory, Doherty Institute
EPI_ISL_419843	Caly L., Seemann T., Sait, M., Schultz M., Druce J., Sherry, N.	Victorian Infectious Diseases Reference Laboratory (VIDRL)	Victorian Infectious Diseases Reference Laboratory and Microbiological Diagnostic Unit Public Health Laboratory, Doherty Institute
EPI_ISL_419844	Caly L., Seemann T., Sait, M., Schultz M., Druce J., Sherry, N.	Victorian Infectious Diseases Reference Laboratory (VIDRL)	Victorian Infectious Diseases Reference Laboratory and Microbiological Diagnostic Unit Public Health Laboratory, Doherty Institute
EPI_ISL_419845	Caly L., Seemann T., Sait, M., Schultz M., Druce J., Sherry, N.	Victorian Infectious Diseases Reference Laboratory (VIDRL)	Victorian Infectious Diseases Reference Laboratory and Microbiological Diagnostic Unit Public Health Laboratory, Doherty Institute
EPI_ISL_419846	Caly L., Seemann T., Sait, M., Schultz M., Druce J., Sherry, N.	Victorian Infectious Diseases Reference Laboratory (VIDRL)	Victorian Infectious Diseases Reference Laboratory and Microbiological Diagnostic Unit Public Health Laboratory, Doherty Institute
EPI_ISL_419847	Caly L., Seemann T., Sait, M., Schultz M., Druce J., Sherry, N.	Victorian Infectious Diseases Reference Laboratory (VIDRL)	Victorian Infectious Diseases Reference Laboratory and Microbiological Diagnostic Unit Public Health Laboratory, Doherty Institute
EPI_ISL_419848	Caly L., Seemann T., Sait, M., Schultz M., Druce J., Sherry, N.	Victorian Infectious Diseases Reference Laboratory (VIDRL)	Victorian Infectious Diseases Reference Laboratory and Microbiological Diagnostic Unit Public Health Laboratory, Doherty Institute
EPI_ISL_419849	Caly L., Seemann T., Sait, M., Schultz M., Druce J., Sherry, N.	Victorian Infectious Diseases Reference Laboratory (VIDRL)	Victorian Infectious Diseases Reference Laboratory and Microbiological Diagnostic Unit Public Health Laboratory, Doherty Institute
EPI_ISL_419850	Caly L., Seemann T., Sait, M., Schultz M., Druce J., Sherry, N.	Victorian Infectious Diseases Reference Laboratory (VIDRL)	Victorian Infectious Diseases Reference Laboratory and Microbiological Diagnostic Unit Public Health Laboratory, Doherty Institute
EPI_ISL_419851	Caly L., Seemann T., Sait, M., Schultz M., Druce J., Sherry, N.	Victorian Infectious Diseases Reference Laboratory (VIDRL)	Victorian Infectious Diseases Reference Laboratory and Microbiological Diagnostic Unit Public Health Laboratory, Doherty Institute
EPI_ISL_419852	Caly L., Seemann T., Sait, M., Schultz M., Druce J., Sherry, N.	Victorian Infectious Diseases Reference Laboratory (VIDRL)	Victorian Infectious Diseases Reference Laboratory and Microbiological Diagnostic Unit Public Health Laboratory, Doherty Institute
EPI_ISL_419853	Caly L., Seemann T., Sait, M., Schultz M., Druce J., Sherry, N.	Victorian Infectious Diseases Reference Laboratory (VIDRL)	Victorian Infectious Diseases Reference Laboratory and Microbiological Diagnostic Unit Public Health Laboratory, Doherty Institute
EPI_ISL_419854	Caly L., Seemann T., Sait, M., Schultz M., Druce J., Sherry, N.	Victorian Infectious Diseases Reference Laboratory (VIDRL)	Victorian Infectious Diseases Reference Laboratory and Microbiological Diagnostic Unit Public Health Laboratory, Doherty Institute
EPI_ISL_419855	Caly L., Seemann T., Sait, M., Schultz M., Druce J., Sherry, N.	Victorian Infectious Diseases Reference Laboratory (VIDRL)	Victorian Infectious Diseases Reference Laboratory and Microbiological Diagnostic Unit Public Health Laboratory, Doherty Institute
EPI_ISL_419856	Caly L., Seemann T., Sait, M., Schultz M., Druce J., Sherry, N.	Victorian Infectious Diseases Reference Laboratory (VIDRL)	Victorian Infectious Diseases Reference Laboratory and Microbiological Diagnostic Unit Public Health Laboratory, Doherty Institute
EPI_ISL_419857	Caly L., Seemann T., Sait, M., Schultz M., Druce J., Sherry, N.	Victorian Infectious Diseases Reference Laboratory (VIDRL)	Victorian Infectious Diseases Reference Laboratory and Microbiological Diagnostic Unit Public Health Laboratory, Doherty Institute
EPI_ISL_419859	Caly L., Seemann T., Sait, M., Schultz M., Druce J., Sherry, N.	Victorian Infectious Diseases Reference Laboratory (VIDRL)	Victorian Infectious Diseases Reference Laboratory and Microbiological Diagnostic Unit Public Health Laboratory, Doherty Institute
EPI_ISL_419860	Caly L., Seemann T., Sait, M., Schultz M., Druce J., Sherry, N.	Victorian Infectious Diseases Reference Laboratory (VIDRL)	Victorian Infectious Diseases Reference Laboratory and Microbiological Diagnostic Unit Public Health Laboratory, Doherty Institute
EPI_ISL_419861	Caly L., Seemann T., Sait, M., Schultz M., Druce J., Sherry, N.	Victorian Infectious Diseases Reference Laboratory (VIDRL)	Victorian Infectious Diseases Reference Laboratory and Microbiological Diagnostic Unit Public Health Laboratory, Doherty Institute
EPI_ISL_419862	Caly L., Seemann T., Sait, M., Schultz M., Druce J., Sherry, N.	Victorian Infectious Diseases Reference Laboratory (VIDRL)	Victorian Infectious Diseases Reference Laboratory and Microbiological Diagnostic Unit Public Health Laboratory, Doherty Institute
EPI_ISL_419863	Caly L., Seemann T., Sait, M., Schultz M., Druce J., Sherry, N.	Victorian Infectious Diseases Reference Laboratory (VIDRL)	Victorian Infectious Diseases Reference Laboratory and Microbiological Diagnostic Unit Public Health Laboratory, Doherty Institute
EPI_ISL_419864	Caly L., Seemann T., Sait, M., Schultz M., Druce J., Sherry, N.	Victorian Infectious Diseases Reference Laboratory (VIDRL)	Victorian Infectious Diseases Reference Laboratory and Microbiological Diagnostic Unit Public Health Laboratory, Doherty Institute
EPI_ISL_419865	Caly L., Seemann T., Sait, M., Schultz M., Druce J., Sherry, N.	Victorian Infectious Diseases Reference Laboratory (VIDRL)	Victorian Infectious Diseases Reference Laboratory and Microbiological Diagnostic Unit Public Health Laboratory, Doherty Institute
EPI_ISL_419866	Caly L., Seemann T., Sait, M., Schultz M., Druce J., Sherry, N.	Victorian Infectious Diseases Reference Laboratory (VIDRL)	Victorian Infectious Diseases Reference Laboratory and Microbiological Diagnostic Unit Public Health Laboratory, Doherty Institute
EPI_ISL_419867	Caly L., Seemann T., Sait, M., Schultz M., Druce J., Sherry, N.	Victorian Infectious Diseases Reference Laboratory (VIDRL)	Victorian Infectious Diseases Reference Laboratory and Microbiological Diagnostic Unit Public Health Laboratory, Doherty Institute
EPI_ISL_419868	Caly L., Seemann T., Sait, M., Schultz M., Druce J., Sherry, N.	Victorian Infectious Diseases Reference Laboratory (VIDRL)	Victorian Infectious Diseases Reference Laboratory and Microbiological Diagnostic Unit Public Health Laboratory, Doherty Institute
EPI_ISL_419869	Caly L., Seemann T., Sait, M., Schultz M., Druce J., Sherry, N.	Victorian Infectious Diseases Reference Laboratory (VIDRL)	Victorian Infectious Diseases Reference Laboratory and Microbiological Diagnostic Unit Public Health Laboratory, Doherty Institute
EPI_ISL_419870	Caly L., Seemann T., Sait, M., Schultz M., Druce J., Sherry, N.	Victorian Infectious Diseases Reference Laboratory (VIDRL)	Victorian Infectious Diseases Reference Laboratory and Microbiological Diagnostic Unit Public Health Laboratory, Doherty Institute
EPI_ISL_419871	Caly L., Seemann T., Sait, M., Schultz M., Druce J., Sherry, N.	Victorian Infectious Diseases Reference Laboratory (VIDRL)	Victorian Infectious Diseases Reference Laboratory and Microbiological Diagnostic Unit Public Health Laboratory, Doherty Institute
EPI_ISL_419872	Caly L., Seemann T., Sait, M., Schultz M., Druce J., Sherry, N.	Victorian Infectious Diseases Reference Laboratory (VIDRL)	Victorian Infectious Diseases Reference Laboratory and Microbiological Diagnostic Unit Public Health Laboratory, Doherty Institute
EPI_ISL_419873	Caly L., Seemann T., Sait, M., Schultz M., Druce J., Sherry, N.	Victorian Infectious Diseases Reference Laboratory (VIDRL)	Victorian Infectious Diseases Reference Laboratory and Microbiological Diagnostic Unit Public Health Laboratory, Doherty Institute
EPI_ISL_419874	Caly L., Seemann T., Sait, M., Schultz M., Druce J., Sherry, N.	Victorian Infectious Diseases Reference Laboratory (VIDRL)	Victorian Infectious Diseases Reference Laboratory and Microbiological Diagnostic Unit Public Health Laboratory, Doherty Institute
EPI_ISL_419875	Caly L., Seemann T., Sait, M., Schultz M., Druce J., Sherry, N.	Victorian Infectious Diseases Reference Laboratory (VIDRL)	Victorian Infectious Diseases Reference Laboratory and Microbiological Diagnostic Unit Public Health Laboratory, Doherty Institute
EPI_ISL_419876	Caly L., Seemann T., Sait, M., Schultz M., Druce J., Sherry, N.	Victorian Infectious Diseases Reference Laboratory (VIDRL)	Victorian Infectious Diseases Reference Laboratory and Microbiological Diagnostic Unit Public Health Laboratory, Doherty Institute
EPI_ISL_419878	Caly L., Seemann T., Sait, M., Schultz M., Druce J., Sherry, N.	Victorian Infectious Diseases Reference Laboratory (VIDRL)	Victorian Infectious Diseases Reference Laboratory and Microbiological Diagnostic Unit Public Health Laboratory, Doherty Institute
EPI_ISL_419879	Caly L., Seemann T., Sait, M., Schultz M., Druce J., Sherry, N.	Victorian Infectious Diseases Reference Laboratory (VIDRL)	Victorian Infectious Diseases Reference Laboratory and Microbiological Diagnostic Unit Public Health Laboratory, Doherty Institute
EPI_ISL_419880	Caly L., Seemann T., Sait, M., Schultz M., Druce J., Sherry, N.	Victorian Infectious Diseases Reference Laboratory (VIDRL)	Victorian Infectious Diseases Reference Laboratory and Microbiological Diagnostic Unit Public Health Laboratory, Doherty Institute
EPI_ISL_419881	Caly L., Seemann T., Sait, M., Schultz M., Druce J., Sherry, N.	Victorian Infectious Diseases Reference Laboratory (VIDRL)	Victorian Infectious Diseases Reference Laboratory and Microbiological Diagnostic Unit Public Health Laboratory, Doherty Institute
EPI_ISL_419882	Caly L., Seemann T., Sait, M., Schultz M., Druce J., Sherry, N.	Victorian Infectious Diseases Reference Laboratory (VIDRL)	Victorian Infectious Diseases Reference Laboratory and Microbiological Diagnostic Unit Public Health Laboratory, Doherty Institute
EPI_ISL_419883	Caly L., Seemann T., Sait, M., Schultz M., Druce J., Sherry, N.	Victorian Infectious Diseases Reference Laboratory (VIDRL)	Victorian Infectious Diseases Reference Laboratory and Microbiological Diagnostic Unit Public Health Laboratory, Doherty Institute
EPI_ISL_419884	Caly L., Seemann T., Sait, M., Schultz M., Druce J., Sherry, N.	Victorian Infectious Diseases Reference Laboratory (VIDRL)	Victorian Infectious Diseases Reference Laboratory and Microbiological Diagnostic Unit Public Health Laboratory, Doherty Institute
EPI_ISL_419885	Caly L., Seemann T., Sait, M., Schultz M., Druce J., Sherry, N.	Victorian Infectious Diseases Reference Laboratory (VIDRL)	Victorian Infectious Diseases Reference Laboratory and Microbiological Diagnostic Unit Public Health Laboratory, Doherty Institute
EPI_ISL_419886	Caly L., Seemann T., Sait, M., Schultz M., Druce J., Sherry, N.	Victorian Infectious Diseases Reference Laboratory (VIDRL)	Victorian Infectious Diseases Reference Laboratory and Microbiological Diagnostic Unit Public Health Laboratory, Doherty Institute
EPI_ISL_419887	Caly L., Seemann T., Sait, M., Schultz M., Druce J., Sherry, N.	Victorian Infectious Diseases Reference Laboratory (VIDRL)	Victorian Infectious Diseases Reference Laboratory and Microbiological Diagnostic Unit Public Health Laboratory, Doherty Institute
EPI_ISL_419888	Caly L., Seemann T., Sait, M., Schultz M., Druce J., Sherry, N.	Victorian Infectious Diseases Reference Laboratory (VIDRL)	Victorian Infectious Diseases Reference Laboratory and Microbiological Diagnostic Unit Public Health Laboratory, Doherty Institute
EPI_ISL_419889	Caly L., Seemann T., Sait, M., Schultz M., Druce J., Sherry, N.	Victorian Infectious Diseases Reference Laboratory (VIDRL)	Victorian Infectious Diseases Reference Laboratory and Microbiological Diagnostic Unit Public Health Laboratory, Doherty Institute
EPI_ISL_419890	Caly L., Seemann T., Sait, M., Schultz M., Druce J., Sherry, N.	Victorian Infectious Diseases Reference Laboratory (VIDRL)	Victorian Infectious Diseases Reference Laboratory and Microbiological Diagnostic Unit Public Health Laboratory, Doherty Institute
EPI_ISL_419891	Caly L., Seemann T., Sait, M., Schultz M., Druce J., Sherry, N.	Victorian Infectious Diseases Reference Laboratory (VIDRL)	Victorian Infectious Diseases Reference Laboratory and Microbiological Diagnostic Unit Public Health Laboratory, Doherty Institute
EPI_ISL_419892	Caly L., Seemann T., Sait, M., Schultz M., Druce J., Sherry, N.	Victorian Infectious Diseases Reference Laboratory (VIDRL)	Victorian Infectious Diseases Reference Laboratory and Microbiological Diagnostic Unit Public Health Laboratory, Doherty Institute
EPI_ISL_419893	Caly L., Seemann T., Sait, M., Schultz M., Druce J., Sherry, N.	Victorian Infectious Diseases Reference Laboratory (VIDRL)	Victorian Infectious Diseases Reference Laboratory and Microbiological Diagnostic Unit Public Health Laboratory, Doherty Institute
EPI_ISL_419894	Caly L., Seemann T., Sait, M., Schultz M., Druce J., Sherry, N.	Victorian Infectious Diseases Reference Laboratory (VIDRL)	Victorian Infectious Diseases Reference Laboratory and Microbiological Diagnostic Unit Public Health Laboratory, Doherty Institute
EPI_ISL_419895	Caly L., Seemann T., Sait, M., Schultz M., Druce J., Sherry, N.	Victorian Infectious Diseases Reference Laboratory (VIDRL)	Victorian Infectious Diseases Reference Laboratory and Microbiological Diagnostic Unit Public Health Laboratory, Doherty Institute
EPI_ISL_419896	Caly L., Seemann T., Sait, M., Schultz M., Druce J., Sherry, N.	Victorian Infectious Diseases Reference Laboratory (VIDRL)	Victorian Infectious Diseases Reference Laboratory and Microbiological Diagnostic Unit Public Health Laboratory, Doherty Institute
EPI_ISL_419897	Caly L., Seemann T., Sait, M., Schultz M., Druce J., Sherry, N.	Victorian Infectious Diseases Reference Laboratory (VIDRL)	Victorian Infectious Diseases Reference Laboratory and Microbiological Diagnostic Unit Public Health Laboratory, Doherty Institute
EPI_ISL_419898	Caly L., Seemann T., Sait, M., Schultz M., Druce J., Sherry, N.	Victorian Infectious Diseases Reference Laboratory (VIDRL)	Victorian Infectious Diseases Reference Laboratory and Microbiological Diagnostic Unit Public Health Laboratory, Doherty Institute
EPI_ISL_419899	Caly L., Seemann T., Sait, M., Schultz M., Druce J., Sherry, N.	Victorian Infectious Diseases Reference Laboratory (VIDRL)	Victorian Infectious Diseases Reference Laboratory and Microbiological Diagnostic Unit Public Health Laboratory, Doherty Institute
EPI_ISL_419900	Caly L., Seemann T., Sait, M., Schultz M., Druce J., Sherry, N.	Victorian Infectious Diseases Reference Laboratory (VIDRL)	Victorian Infectious Diseases Reference Laboratory and Microbiological Diagnostic Unit Public Health Laboratory, Doherty Institute
EPI_ISL_419901	Caly L., Seemann T., Sait, M., Schultz M., Druce J., Sherry, N.	Victorian Infectious Diseases Reference Laboratory (VIDRL)	Victorian Infectious Diseases Reference Laboratory and Microbiological Diagnostic Unit Public Health Laboratory, Doherty Institute
EPI_ISL_419902	Caly L., Seemann T., Sait, M., Schultz M., Druce J., Sherry, N.	Victorian Infectious Diseases Reference Laboratory (VIDRL)	Victorian Infectious Diseases Reference Laboratory and Microbiological Diagnostic Unit Public Health Laboratory, Doherty Institute
EPI_ISL_419903	Caly L., Seemann T., Sait, M., Schultz M., Druce J., Sherry, N.	Victorian Infectious Diseases Reference Laboratory (VIDRL)	Victorian Infectious Diseases Reference Laboratory and Microbiological Diagnostic Unit Public Health Laboratory, Doherty Institute
EPI_ISL_419904	Caly L., Seemann T., Sait, M., Schultz M., Druce J., Sherry, N.	Victorian Infectious Diseases Reference Laboratory (VIDRL)	Victorian Infectious Diseases Reference Laboratory and Microbiological Diagnostic Unit Public Health Laboratory, Doherty Institute
EPI_ISL_419905	Caly L., Seemann T., Sait, M., Schultz M., Druce J., Sherry, N.	Victorian Infectious Diseases Reference Laboratory (VIDRL)	Victorian Infectious Diseases Reference Laboratory and Microbiological Diagnostic Unit Public Health Laboratory, Doherty Institute
EPI_ISL_419906	Caly L., Seemann T., Sait, M., Schultz M., Druce J., Sherry, N.	Victorian Infectious Diseases Reference Laboratory (VIDRL)	Victorian Infectious Diseases Reference Laboratory and Microbiological Diagnostic Unit Public Health Laboratory, Doherty Institute
EPI_ISL_419907	Caly L., Seemann T., Sait, M., Schultz M., Druce J., Sherry, N.	Victorian Infectious Diseases Reference Laboratory (VIDRL)	Victorian Infectious Diseases Reference Laboratory and Microbiological Diagnostic Unit Public Health Laboratory, Doherty Institute
EPI_ISL_419908	Caly L., Seemann T., Sait, M., Schultz M., Druce J., Sherry, N.	Victorian Infectious Diseases Reference Laboratory (VIDRL)	Victorian Infectious Diseases Reference Laboratory and Microbiological Diagnostic Unit Public Health Laboratory, Doherty Institute
EPI_ISL_419909	Caly L., Seemann T., Sait, M., Schultz M., Druce J., Sherry, N.	Victorian Infectious Diseases Reference Laboratory (VIDRL)	Victorian Infectious Diseases Reference Laboratory and Microbiological Diagnostic Unit Public Health Laboratory, Doherty Institute
EPI_ISL_419910	Caly L., Seemann T., Sait, M., Schultz M., Druce J., Sherry, N.	Victorian Infectious Diseases Reference Laboratory (VIDRL)	Victorian Infectious Diseases Reference Laboratory and Microbiological Diagnostic Unit Public Health Laboratory, Doherty Institute
EPI_ISL_419911	Caly L., Seemann T., Sait, M., Schultz M., Druce J., Sherry, N.	Victorian Infectious Diseases Reference Laboratory (VIDRL)	Victorian Infectious Diseases Reference Laboratory and Microbiological Diagnostic Unit Public Health Laboratory, Doherty Institute
EPI_ISL_419912	Caly L., Seemann T., Sait, M., Schultz M., Druce J., Sherry, N.	Victorian Infectious Diseases Reference Laboratory (VIDRL)	Victorian Infectious Diseases Reference Laboratory and Microbiological Diagnostic Unit Public Health Laboratory, Doherty Institute
EPI_ISL_419913	Caly L., Seemann T., Sait, M., Schultz M., Druce J., Sherry, N.	Victorian Infectious Diseases Reference Laboratory (VIDRL)	Victorian Infectious Diseases Reference Laboratory and Microbiological Diagnostic Unit Public Health Laboratory, Doherty Institute
EPI_ISL_419914	Caly L., Seemann T., Sait, M., Schultz M., Druce J., Sherry, N.	Victorian Infectious Diseases Reference Laboratory (VIDRL)	Victorian Infectious Diseases Reference Laboratory and Microbiological Diagnostic Unit Public Health Laboratory, Doherty Institute
EPI_ISL_419915	Caly L., Seemann T., Sait, M., Schultz M., Druce J., Sherry, N.	Victorian Infectious Diseases Reference Laboratory (VIDRL)	Victorian Infectious Diseases Reference Laboratory and Microbiological Diagnostic Unit Public Health Laboratory, Doherty Institute
EPI_ISL_419916	Caly L., Seemann T., Sait, M., Schultz M., Druce J., Sherry, N.	Victorian Infectious Diseases Reference Laboratory (VIDRL)	Victorian Infectious Diseases Reference Laboratory and Microbiological Diagnostic Unit Public Health Laboratory, Doherty Institute
EPI_ISL_419917	Caly L., Seemann T., Sait, M., Schultz M., Druce J., Sherry, N.	Victorian Infectious Diseases Reference Laboratory (VIDRL)	Victorian Infectious Diseases Reference Laboratory and Microbiological Diagnostic Unit Public Health Laboratory, Doherty Institute
EPI_ISL_419918	Caly L., Seemann T., Sait, M., Schultz M., Druce J., Sherry, N.	Victorian Infectious Diseases Reference Laboratory (VIDRL)	Victorian Infectious Diseases Reference Laboratory and Microbiological Diagnostic Unit Public Health Laboratory, Doherty Institute
EPI_ISL_419919	Caly L., Seemann T., Sait, M., Schultz M., Druce J., Sherry, N.	Victorian Infectious Diseases Reference Laboratory (VIDRL)	Victorian Infectious Diseases Reference Laboratory and Microbiological Diagnostic Unit Public Health Laboratory, Doherty Institute
EPI_ISL_419920	Caly L., Seemann T., Sait, M., Schultz M., Druce J., Sherry, N.	Victorian Infectious Diseases Reference Laboratory (VIDRL)	Victorian Infectious Diseases Reference Laboratory and Microbiological Diagnostic Unit Public Health Laboratory, Doherty Institute
EPI_ISL_419921	Caly L., Seemann T., Sait, M., Schultz M., Druce J., Sherry, N.	Victorian Infectious Diseases Reference Laboratory (VIDRL)	Victorian Infectious Diseases Reference Laboratory and Microbiological Diagnostic Unit Public Health Laboratory, Doherty Institute
EPI_ISL_419922	Caly L., Seemann T., Sait, M., Schultz M., Druce J., Sherry, N.	Victorian Infectious Diseases Reference Laboratory (VIDRL)	Victorian Infectious Diseases Reference Laboratory and Microbiological Diagnostic Unit Public Health Laboratory, Doherty Institute
EPI_ISL_419923	Caly L., Seemann T., Sait, M., Schultz M., Druce J., Sherry, N.	Victorian Infectious Diseases Reference Laboratory (VIDRL)	Victorian Infectious Diseases Reference Laboratory and Microbiological Diagnostic Unit Public Health Laboratory, Doherty Institute
EPI_ISL_419924	Caly L., Seemann T., Sait, M., Schultz M., Druce J., Sherry, N.	Victorian Infectious Diseases Reference Laboratory (VIDRL)	Victorian Infectious Diseases Reference Laboratory and Microbiological Diagnostic Unit Public Health Laboratory, Doherty Institute
EPI_ISL_419925	Caly L., Seemann T., Sait, M., Schultz M., Druce J., Sherry, N.	Victorian Infectious Diseases Reference Laboratory (VIDRL)	Victorian Infectious Diseases Reference Laboratory and Microbiological Diagnostic Unit Public Health Laboratory, Doherty Institute
EPI_ISL_419926	Caly L., Seemann T., Sait, M., Schultz M., Druce J., Sherry, N.	Victorian Infectious Diseases Reference Laboratory (VIDRL)	Victorian Infectious Diseases Reference Laboratory and Microbiological Diagnostic Unit Public Health Laboratory, Doherty Institute
EPI_ISL_419927	Caly L., Seemann T., Sait, M., Schultz M., Druce J., Sherry, N.	Victorian Infectious Diseases Reference Laboratory (VIDRL)	Victorian Infectious Diseases Reference Laboratory and Microbiological Diagnostic Unit Public Health Laboratory, Doherty Institute
EPI_ISL_419928	Caly L., Seemann T., Sait, M., Schultz M., Druce J., Sherry, N.	Victorian Infectious Diseases Reference Laboratory (VIDRL)	Victorian Infectious Diseases Reference Laboratory and Microbiological Diagnostic Unit Public Health Laboratory, Doherty Institute
EPI_ISL_419929	Caly L., Seemann T., Sait, M., Schultz M., Druce J., Sherry, N.	Victorian Infectious Diseases Reference Laboratory (VIDRL)	Victorian Infectious Diseases Reference Laboratory and Microbiological Diagnostic Unit Public Health Laboratory, Doherty Institute
EPI_ISL_419931	Caly L., Seemann T., Sait, M., Schultz M., Druce J., Sherry, N.	Victorian Infectious Diseases Reference Laboratory (VIDRL)	Victorian Infectious Diseases Reference Laboratory and Microbiological Diagnostic Unit Public Health Laboratory, Doherty Institute
EPI_ISL_419932	Caly L., Seemann T., Sait, M., Schultz M., Druce J., Sherry, N.	Victorian Infectious Diseases Reference Laboratory (VIDRL)	Victorian Infectious Diseases Reference Laboratory and Microbiological Diagnostic Unit Public Health Laboratory, Doherty Institute
EPI_ISL_419933	Caly L., Seemann T., Sait, M., Schultz M., Druce J., Sherry, N.	Victorian Infectious Diseases Reference Laboratory (VIDRL)	Victorian Infectious Diseases Reference Laboratory and Microbiological Diagnostic Unit Public Health Laboratory, Doherty Institute
EPI_ISL_419934	Caly L., Seemann T., Sait, M., Schultz M., Druce J., Sherry, N.	Victorian Infectious Diseases Reference Laboratory (VIDRL)	Victorian Infectious Diseases Reference Laboratory and Microbiological Diagnostic Unit Public Health Laboratory, Doherty Institute
EPI_ISL_419935	Caly L., Seemann T., Sait, M., Schultz M., Druce J., Sherry, N.	Victorian Infectious Diseases Reference Laboratory (VIDRL)	Victorian Infectious Diseases Reference Laboratory and Microbiological Diagnostic Unit Public Health Laboratory, Doherty Institute
EPI_ISL_419936	Caly L., Seemann T., Sait, M., Schultz M., Druce J., Sherry, N.	Victorian Infectious Diseases Reference Laboratory (VIDRL)	Victorian Infectious Diseases Reference Laboratory and Microbiological Diagnostic Unit Public Health Laboratory, Doherty Institute
EPI_ISL_419937	Caly L., Seemann T., Sait, M., Schultz M., Druce J., Sherry, N.	Victorian Infectious Diseases Reference Laboratory (VIDRL)	Victorian Infectious Diseases Reference Laboratory and Microbiological Diagnostic Unit Public Health Laboratory, Doherty Institute
EPI_ISL_419938	Caly L., Seemann T., Sait, M., Schultz M., Druce J., Sherry, N.	Victorian Infectious Diseases Reference Laboratory (VIDRL)	Victorian Infectious Diseases Reference Laboratory and Microbiological Diagnostic Unit Public Health Laboratory, Doherty Institute
EPI_ISL_419939	Caly L., Seemann T., Sait, M., Schultz M., Druce J., Sherry, N.	Victorian Infectious Diseases Reference Laboratory (VIDRL)	Victorian Infectious Diseases Reference Laboratory and Microbiological Diagnostic Unit Public Health Laboratory, Doherty Institute
EPI_ISL_419940	Caly L., Seemann T., Sait, M., Schultz M., Druce J., Sherry, N.	Victorian Infectious Diseases Reference Laboratory (VIDRL)	Victorian Infectious Diseases Reference Laboratory and Microbiological Diagnostic Unit Public Health Laboratory, Doherty Institute
EPI_ISL_419941	Caly L., Seemann T., Sait, M., Schultz M., Druce J., Sherry, N.	Victorian Infectious Diseases Reference Laboratory (VIDRL)	Victorian Infectious Diseases Reference Laboratory and Microbiological Diagnostic Unit Public Health Laboratory, Doherty Institute
EPI_ISL_419942	Caly L., Seemann T., Sait, M., Schultz M., Druce J., Sherry, N.	Victorian Infectious Diseases Reference Laboratory (VIDRL)	Victorian Infectious Diseases Reference Laboratory and Microbiological Diagnostic Unit Public Health Laboratory, Doherty Institute
EPI_ISL_419943	Caly L., Seemann T., Sait, M., Schultz M., Druce J., Sherry, N.	Victorian Infectious Diseases Reference Laboratory (VIDRL)	Victorian Infectious Diseases Reference Laboratory and Microbiological Diagnostic Unit Public Health Laboratory, Doherty Institute
EPI_ISL_419944	Caly L., Seemann T., Sait, M., Schultz M., Druce J., Sherry, N.	Victorian Infectious Diseases Reference Laboratory (VIDRL)	Victorian Infectious Diseases Reference Laboratory and Microbiological Diagnostic Unit Public Health Laboratory, Doherty Institute
EPI_ISL_419945	Caly L., Seemann T., Sait, M., Schultz M., Druce J., Sherry, N.	Victorian Infectious Diseases Reference Laboratory (VIDRL)	Victorian Infectious Diseases Reference Laboratory and Microbiological Diagnostic Unit Public Health Laboratory, Doherty Institute
EPI_ISL_419946	Caly L., Seemann T., Sait, M., Schultz M., Druce J., Sherry, N.	Victorian Infectious Diseases Reference Laboratory (VIDRL)	Victorian Infectious Diseases Reference Laboratory and Microbiological Diagnostic Unit Public Health Laboratory, Doherty Institute
EPI_ISL_419947	Caly L., Seemann T., Sait, M., Schultz M., Druce J., Sherry, N.	Victorian Infectious Diseases Reference Laboratory (VIDRL)	Victorian Infectious Diseases Reference Laboratory and Microbiological Diagnostic Unit Public Health Laboratory, Doherty Institute
EPI_ISL_419948	Caly L., Seemann T., Sait, M., Schultz M., Druce J., Sherry, N.	Victorian Infectious Diseases Reference Laboratory (VIDRL)	Victorian Infectious Diseases Reference Laboratory and Microbiological Diagnostic Unit Public Health Laboratory, Doherty Institute
EPI_ISL_419949	Caly L., Seemann T., Sait, M., Schultz M., Druce J., Sherry, N.	Victorian Infectious Diseases Reference Laboratory (VIDRL)	Victorian Infectious Diseases Reference Laboratory and Microbiological Diagnostic Unit Public Health Laboratory, Doherty Institute
EPI_ISL_419950	Caly L., Seemann T., Sait, M., Schultz M., Druce J., Sherry, N.	Victorian Infectious Diseases Reference Laboratory (VIDRL)	Victorian Infectious Diseases Reference Laboratory and Microbiological Diagnostic Unit Public Health Laboratory, Doherty Institute
EPI_ISL_419951	Caly L., Seemann T., Sait, M., Schultz M., Druce J., Sherry, N.	Victorian Infectious Diseases Reference Laboratory (VIDRL)	Victorian Infectious Diseases Reference Laboratory and Microbiological Diagnostic Unit Public Health Laboratory, Doherty Institute
EPI_ISL_419952	Caly L., Seemann T., Sait, M., Schultz M., Druce J., Sherry, N.	Victorian Infectious Diseases Reference Laboratory (VIDRL)	Victorian Infectious Diseases Reference Laboratory and Microbiological Diagnostic Unit Public Health Laboratory, Doherty Institute
EPI_ISL_419953	Caly L., Seemann T., Sait, M., Schultz M., Druce J., Sherry, N.	Victorian Infectious Diseases Reference Laboratory (VIDRL)	Victorian Infectious Diseases Reference Laboratory and Microbiological Diagnostic Unit Public Health Laboratory, Doherty Institute
EPI_ISL_419954	Caly L., Seemann T., Sait, M., Schultz M., Druce J., Sherry, N.	Victorian Infectious Diseases Reference Laboratory (VIDRL)	Victorian Infectious Diseases Reference Laboratory and Microbiological Diagnostic Unit Public Health Laboratory, Doherty Institute
EPI_ISL_419955	Caly L., Seemann T., Sait, M., Schultz M., Druce J., Sherry, N.	Victorian Infectious Diseases Reference Laboratory (VIDRL)	Victorian Infectious Diseases Reference Laboratory and Microbiological Diagnostic Unit Public Health Laboratory, Doherty Institute
EPI_ISL_419956	Caly L., Seemann T., Sait, M., Schultz M., Druce J., Sherry, N.	Victorian Infectious Diseases Reference Laboratory (VIDRL)	Victorian Infectious Diseases Reference Laboratory and Microbiological Diagnostic Unit Public Health Laboratory, Doherty Institute
EPI_ISL_419957	Caly L., Seemann T., Sait, M., Schultz M., Druce J., Sherry, N.	Victorian Infectious Diseases Reference Laboratory (VIDRL)	Victorian Infectious Diseases Reference Laboratory and Microbiological Diagnostic Unit Public Health Laboratory, Doherty Institute
EPI_ISL_419958	Caly L., Seemann T., Sait, M., Schultz M., Druce J., Sherry, N.	Victorian Infectious Diseases Reference Laboratory (VIDRL)	Victorian Infectious Diseases Reference Laboratory and Microbiological Diagnostic Unit Public Health Laboratory, Doherty Institute
EPI_ISL_419959	Caly L., Seemann T., Sait, M., Schultz M., Druce J., Sherry, N.	Victorian Infectious Diseases Reference Laboratory (VIDRL)	Victorian Infectious Diseases Reference Laboratory and Microbiological Diagnostic Unit Public Health Laboratory, Doherty Institute
EPI_ISL_419960	Caly L., Seemann T., Sait, M., Schultz M., Druce J., Sherry, N.	Victorian Infectious Diseases Reference Laboratory (VIDRL)	Victorian Infectious Diseases Reference Laboratory and Microbiological Diagnostic Unit Public Health Laboratory, Doherty Institute
EPI_ISL_419961	Caly L., Seemann T., Sait, M., Schultz M., Druce J., Sherry, N.	Victorian Infectious Diseases Reference Laboratory (VIDRL)	Victorian Infectious Diseases Reference Laboratory and Microbiological Diagnostic Unit Public Health Laboratory, Doherty Institute
EPI_ISL_419962	Caly L., Seemann T., Sait, M., Schultz M., Druce J., Sherry, N.	Victorian Infectious Diseases Reference Laboratory (VIDRL)	Victorian Infectious Diseases Reference Laboratory and Microbiological Diagnostic Unit Public Health Laboratory, Doherty Institute
EPI_ISL_419963	Caly L., Seemann T., Sait, M., Schultz M., Druce J., Sherry, N.	Victorian Infectious Diseases Reference Laboratory (VIDRL)	Victorian Infectious Diseases Reference Laboratory and Microbiological Diagnostic Unit Public Health Laboratory, Doherty Institute
EPI_ISL_419964	Caly L., Seemann T., Sait, M., Schultz M., Druce J., Sherry, N.	Victorian Infectious Diseases Reference Laboratory (VIDRL)	Victorian Infectious Diseases Reference Laboratory and Microbiological Diagnostic Unit Public Health Laboratory, Doherty Institute
EPI_ISL_419965	Caly L., Seemann T., Sait, M., Schultz M., Druce J., Sherry, N.	Victorian Infectious Diseases Reference Laboratory (VIDRL)	Victorian Infectious Diseases Reference Laboratory and Microbiological Diagnostic Unit Public Health Laboratory, Doherty Institute
EPI_ISL_419966	Caly L., Seemann T., Sait, M., Schultz M., Druce J., Sherry, N.	Victorian Infectious Diseases Reference Laboratory (VIDRL)	Victorian Infectious Diseases Reference Laboratory and Microbiological Diagnostic Unit Public Health Laboratory, Doherty Institute
EPI_ISL_419967	Caly L., Seemann T., Sait, M., Schultz M., Druce J., Sherry, N.	Victorian Infectious Diseases Reference Laboratory (VIDRL)	Victorian Infectious Diseases Reference Laboratory and Microbiological Diagnostic Unit Public Health Laboratory, Doherty Institute
EPI_ISL_419968	Caly L., Seemann T., Sait, M., Schultz M., Druce J., Sherry, N.	Victorian Infectious Diseases Reference Laboratory (VIDRL)	Victorian Infectious Diseases Reference Laboratory and Microbiological Diagnostic Unit Public Health Laboratory, Doherty Institute
EPI_ISL_419969	Caly L., Seemann T., Sait, M., Schultz M., Druce J., Sherry, N.	Victorian Infectious Diseases Reference Laboratory (VIDRL)	Victorian Infectious Diseases Reference Laboratory and Microbiological Diagnostic Unit Public Health Laboratory, Doherty Institute
EPI_ISL_419970	Caly L., Seemann T., Sait, M., Schultz M., Druce J., Sherry, N.	Victorian Infectious Diseases Reference Laboratory (VIDRL)	Victorian Infectious Diseases Reference Laboratory and Microbiological Diagnostic Unit Public Health Laboratory, Doherty Institute
EPI_ISL_419971	Caly L., Seemann T., Sait, M., Schultz M., Druce J., Sherry, N.	Victorian Infectious Diseases Reference Laboratory (VIDRL)	Victorian Infectious Diseases Reference Laboratory and Microbiological Diagnostic Unit Public Health Laboratory, Doherty Institute
EPI_ISL_419972	Caly L., Seemann T., Sait, M., Schultz M., Druce J., Sherry, N.	Victorian Infectious Diseases Reference Laboratory (VIDRL)	Victorian Infectious Diseases Reference Laboratory and Microbiological Diagnostic Unit Public Health Laboratory, Doherty Institute
EPI_ISL_419973	Caly L., Seemann T., Sait, M., Schultz M., Druce J., Sherry, N.	Victorian Infectious Diseases Reference Laboratory (VIDRL)	Victorian Infectious Diseases Reference Laboratory and Microbiological Diagnostic Unit Public Health Laboratory, Doherty Institute
EPI_ISL_419974	Caly L., Seemann T., Sait, M., Schultz M., Druce J., Sherry, N.	Victorian Infectious Diseases Reference Laboratory (VIDRL)	Victorian Infectious Diseases Reference Laboratory and Microbiological Diagnostic Unit Public Health Laboratory, Doherty Institute
EPI_ISL_419975	Caly L., Seemann T., Sait, M., Schultz M., Druce J., Sherry, N.	Victorian Infectious Diseases Reference Laboratory (VIDRL)	Victorian Infectious Diseases Reference Laboratory and Microbiological Diagnostic Unit Public Health Laboratory, Doherty Institute
EPI_ISL_419976	Caly L., Seemann T., Sait, M., Schultz M., Druce J., Sherry, N.	Victorian Infectious Diseases Reference Laboratory (VIDRL)	Victorian Infectious Diseases Reference Laboratory and Microbiological Diagnostic Unit Public Health Laboratory, Doherty Institute
EPI_ISL_419977	Caly L., Seemann T., Sait, M., Schultz M., Druce J., Sherry, N.	Victorian Infectious Diseases Reference Laboratory (VIDRL)	Victorian Infectious Diseases Reference Laboratory and Microbiological Diagnostic Unit Public Health Laboratory, Doherty Institute
EPI_ISL_419978	Caly L., Seemann T., Sait, M., Schultz M., Druce J., Sherry, N.	Victorian Infectious Diseases Reference Laboratory (VIDRL)	Victorian Infectious Diseases Reference Laboratory and Microbiological Diagnostic Unit Public Health Laboratory, Doherty Institute
EPI_ISL_419979	Caly L., Seemann T., Sait, M., Schultz M., Druce J., Sherry, N.	Victorian Infectious Diseases Reference Laboratory (VIDRL)	Victorian Infectious Diseases Reference Laboratory and Microbiological Diagnostic Unit Public Health Laboratory, Doherty Institute
EPI_ISL_419980	Seemann T., Schultz M., Sait, M., Sherry, N.	Microbiological Diagnostic Unit Public Health Laboratory	Microbiological Diagnostic Unit Public Health Laboratory
EPI_ISL_419981	Seemann T., Schultz M., Sait, M., Sherry, N.	Microbiological Diagnostic Unit Public Health Laboratory	Microbiological Diagnostic Unit Public Health Laboratory
EPI_ISL_419982	Caly L., Seemann T., Sait, M., Schultz M., Druce J., Sherry, N.	Victorian Infectious Diseases Reference Laboratory (VIDRL)	Victorian Infectious Diseases Reference Laboratory and Microbiological Diagnostic Unit Public Health Laboratory, Doherty Institute
EPI_ISL_419983	Caly L., Seemann T., Sait, M., Schultz M., Druce J., Sherry, N.	Victorian Infectious Diseases Reference Laboratory (VIDRL)	Victorian Infectious Diseases Reference Laboratory and Microbiological Diagnostic Unit Public Health Laboratory, Doherty Institute
EPI_ISL_419984	Caly L., Seemann T., Sait, M., Schultz M., Druce J., Sherry, N.	Victorian Infectious Diseases Reference Laboratory (VIDRL)	Victorian Infectious Diseases Reference Laboratory and Microbiological Diagnostic Unit Public Health Laboratory, Doherty Institute
EPI_ISL_419985	Caly L., Seemann T., Sait, M., Schultz M., Druce J., Sherry, N.	Victorian Infectious Diseases Reference Laboratory (VIDRL)	Victorian Infectious Diseases Reference Laboratory and Microbiological Diagnostic Unit Public Health Laboratory, Doherty Institute
EPI_ISL_419986	Caly L., Seemann T., Sait, M., Schultz M., Druce J., Sherry, N.	Victorian Infectious Diseases Reference Laboratory (VIDRL)	Victorian Infectious Diseases Reference Laboratory and Microbiological Diagnostic Unit Public Health Laboratory, Doherty Institute
EPI_ISL_419987	Caly L., Seemann T., Sait, M., Schultz M., Druce J., Sherry, N.	Victorian Infectious Diseases Reference Laboratory (VIDRL)	Victorian Infectious Diseases Reference Laboratory and Microbiological Diagnostic Unit Public Health Laboratory, Doherty Institute
EPI_ISL_419988	Caly L., Seemann T., Sait, M., Schultz M., Druce J., Sherry, N.	Victorian Infectious Diseases Reference Laboratory (VIDRL)	Victorian Infectious Diseases Reference Laboratory and Microbiological Diagnostic Unit Public Health Laboratory, Doherty Institute
EPI_ISL_419989	Caly L., Seemann T., Sait, M., Schultz M., Druce J., Sherry, N.	Victorian Infectious Diseases Reference Laboratory (VIDRL)	Victorian Infectious Diseases Reference Laboratory and Microbiological Diagnostic Unit Public Health Laboratory, Doherty Institute
EPI_ISL_419990	Caly L., Seemann T., Sait, M., Schultz M., Druce J., Sherry, N.	Victorian Infectious Diseases Reference Laboratory (VIDRL)	Victorian Infectious Diseases Reference Laboratory and Microbiological Diagnostic Unit Public Health Laboratory, Doherty Institute
EPI_ISL_419991	Caly L., Seemann T., Sait, M., Schultz M., Druce J., Sherry, N.	Victorian Infectious Diseases Reference Laboratory (VIDRL)	Victorian Infectious Diseases Reference Laboratory and Microbiological Diagnostic Unit Public Health Laboratory, Doherty Institute
EPI_ISL_419992	Caly L., Seemann T., Sait, M., Schultz M., Druce J., Sherry, N.	Victorian Infectious Diseases Reference Laboratory (VIDRL)	Victorian Infectious Diseases Reference Laboratory and Microbiological Diagnostic Unit Public Health Laboratory, Doherty Institute
EPI_ISL_419993	Caly L., Seemann T., Sait, M., Schultz M., Druce J., Sherry, N.	Victorian Infectious Diseases Reference Laboratory (VIDRL)	Victorian Infectious Diseases Reference Laboratory and Microbiological Diagnostic Unit Public Health Laboratory, Doherty Institute
EPI_ISL_419994	Caly L., Seemann T., Sait, M., Schultz M., Druce J., Sherry, N.	Victorian Infectious Diseases Reference Laboratory (VIDRL)	Victorian Infectious Diseases Reference Laboratory and Microbiological Diagnostic Unit Public Health Laboratory, Doherty Institute
EPI_ISL_419995	Caly L., Seemann T., Sait, M., Schultz M., Druce J., Sherry, N.	Victorian Infectious Diseases Reference Laboratory (VIDRL)	Victorian Infectious Diseases Reference Laboratory and Microbiological Diagnostic Unit Public Health Laboratory, Doherty Institute
EPI_ISL_419996	Caly L., Seemann T., Sait, M., Schultz M., Druce J., Sherry, N.	Victorian Infectious Diseases Reference Laboratory (VIDRL)	Victorian Infectious Diseases Reference Laboratory and Microbiological Diagnostic Unit Public Health Laboratory, Doherty Institute
EPI_ISL_419997	Caly L., Seemann T., Sait, M., Schultz M., Druce J., Sherry, N.	Victorian Infectious Diseases Reference Laboratory (VIDRL)	Victorian Infectious Diseases Reference Laboratory and Microbiological Diagnostic Unit Public Health Laboratory, Doherty Institute
EPI_ISL_419998	Caly L., Seemann T., Sait, M., Schultz M., Druce J., Sherry, N.	Victorian Infectious Diseases Reference Laboratory (VIDRL)	Victorian Infectious Diseases Reference Laboratory and Microbiological Diagnostic Unit Public Health Laboratory, Doherty Institute
EPI_ISL_419999	Seemann T., Schultz M., Sait, M., Sherry, N.	Microbiological Diagnostic Unit Public Health Laboratory	Microbiological Diagnostic Unit Public Health Laboratory
EPI_ISL_420000	Seemann T., Schultz M., Sait, M., Sherry, N.	Microbiological Diagnostic Unit Public Health Laboratory	Microbiological Diagnostic Unit Public Health Laboratory
EPI_ISL_420001	Seemann T., Schultz M., Sait, M., Sherry, N.	Microbiological Diagnostic Unit Public Health Laboratory	Microbiological Diagnostic Unit Public Health Laboratory
EPI_ISL_420002	Seemann T., Schultz M., Sait, M., Sherry, N.	Microbiological Diagnostic Unit Public Health Laboratory	Microbiological Diagnostic Unit Public Health Laboratory
EPI_ISL_420003	Seemann T., Schultz M., Sait, M., Sherry, N.	Microbiological Diagnostic Unit Public Health Laboratory	Microbiological Diagnostic Unit Public Health Laboratory
EPI_ISL_420004	Caly L., Seemann T., Sait, M., Schultz M., Druce J., Sherry, N.	Victorian Infectious Diseases Reference Laboratory (VIDRL)	Victorian Infectious Diseases Reference Laboratory and Microbiological Diagnostic Unit Public Health Laboratory, Doherty Institute
EPI_ISL_420005	Caly L., Seemann T., Sait, M., Schultz M., Druce J., Sherry, N.	Victorian Infectious Diseases Reference Laboratory (VIDRL)	Victorian Infectious Diseases Reference Laboratory and Microbiological Diagnostic Unit Public Health Laboratory, Doherty Institute
EPI_ISL_420006	Seemann T., Schultz M., Sait, M., Sherry, N.	Microbiological Diagnostic Unit Public Health Laboratory	Microbiological Diagnostic Unit Public Health Laboratory
EPI_ISL_420007	Seemann T., Schultz M., Sait, M., Sherry, N.	Microbiological Diagnostic Unit Public Health Laboratory	Microbiological Diagnostic Unit Public Health Laboratory
EPI_ISL_420008	Seemann T., Schultz M., Sait, M., Sherry, N.	Microbiological Diagnostic Unit Public Health Laboratory	Microbiological Diagnostic Unit Public Health Laboratory
EPI_ISL_420009	Seemann T., Schultz M., Sait, M., Sherry, N.	Microbiological Diagnostic Unit Public Health Laboratory	Microbiological Diagnostic Unit Public Health Laboratory
EPI_ISL_420010	Seemann T., Schultz M., Sait, M., Sherry, N.	Microbiological Diagnostic Unit Public Health Laboratory	Microbiological Diagnostic Unit Public Health Laboratory
EPI_ISL_420011	Seemann T., Schultz M., Sait, M., Sherry, N.	Microbiological Diagnostic Unit Public Health Laboratory	Microbiological Diagnostic Unit Public Health Laboratory
EPI_ISL_420012	Seemann T., Schultz M., Sait, M., Sherry, N.	Microbiological Diagnostic Unit Public Health Laboratory	Microbiological Diagnostic Unit Public Health Laboratory
EPI_ISL_420013	Seemann T., Schultz M., Sait, M., Sherry, N.	Microbiological Diagnostic Unit Public Health Laboratory	Microbiological Diagnostic Unit Public Health Laboratory
EPI_ISL_420014	Seemann T., Schultz M., Sait, M., Sherry, N.	Microbiological Diagnostic Unit Public Health Laboratory	Microbiological Diagnostic Unit Public Health Laboratory
EPI_ISL_420015	Seemann T., Schultz M., Sait, M., Sherry, N.	Microbiological Diagnostic Unit Public Health Laboratory	Microbiological Diagnostic Unit Public Health Laboratory
EPI_ISL_420016	Seemann T., Schultz M., Sait, M., Sherry, N.	Microbiological Diagnostic Unit Public Health Laboratory	Microbiological Diagnostic Unit Public Health Laboratory
EPI_ISL_420017	Seemann T., Schultz M., Sait, M., Sherry, N.	Microbiological Diagnostic Unit Public Health Laboratory	Microbiological Diagnostic Unit Public Health Laboratory
EPI_ISL_420036	Caly L., Seemann T., Sait, M., Schultz M., Druce J., Sherry, N.	Victorian Infectious Diseases Reference Laboratory (VIDRL)	Victorian Infectious Diseases Reference Laboratory and Microbiological Diagnostic Unit Public Health Laboratory, Doherty Institute
EPI_ISL_420456	Chisha Sikazwe, Jurissa Lang, Avram Levy, David Smith and David Speers	PathWest Laboratory Medicine WA	PathWest Laboratory Medicine WA
EPI_ISL_420531	Chisha Sikazwe, Jurissa Lang, Avram Levy, David Speers and David Smith	Department of Microbiology, PathWest QEII Medical Centre	Department of Microbiology, PathWest QEII Medical Centre
EPI_ISL_420532	Chisha Sikazwe, Jurissa Lang, Avram Levy, David Speers and David Smith	Department of Microbiology, PathWest QEII Medical Centre	Department of Microbiology, PathWest QEII Medical Centre
EPI_ISL_420533	Chisha Sikazwe, Jurissa Lang, Avram Levy, David Speers and David Smith	Department of Microbiology, PathWest QEII Medical Centre	Department of Microbiology, PathWest QEII Medical Centre
EPI_ISL_420536	Chisha Sikazwe, Jurissa Lang, Avram Levy, David Speers and David Smith	Department of Microbiology, PathWest QEII Medical Centre	Department of Microbiology, PathWest QEII Medical Centre
EPI_ISL_420537	Chisha Sikazwe, Jurissa Lang, Avram Levy, David Speers and David Smith	Department of Microbiology, PathWest QEII Medical Centre	Department of Microbiology, PathWest QEII Medical Centre
EPI_ISL_420538	Chisha Sikazwe, Jurissa Lang, Avram Levy, David Speers and David Smith	Department of Microbiology, PathWest QEII Medical Centre	Department of Microbiology, PathWest QEII Medical Centre
EPI_ISL_420539	Chisha Sikazwe, Jurissa Lang, Avram Levy, David Speers and David Smith	Department of Microbiology, PathWest QEII Medical Centre	Department of Microbiology, PathWest QEII Medical Centre
EPI_ISL_420855	Chamings,A., Raj Bhatta T., Alexandersen S.	Geelong Centre for Emerging Infectious Diseases	Geelong Centre for Emerging Infectious Diseases
EPI_ISL_420876	Chamings,A., Raj Bhatta T., Alexandersen S.	Geelong Centre for Emerging Infectious Diseases	Geelong Centre for Emerging Infectious Diseases
EPI_ISL_420877	Chamings,A., Raj Bhatta T., Alexandersen S.	Geelong Centre for Emerging Infectious Diseases	Geelong Centre for Emerging Infectious Diseases
EPI_ISL_420878	Bixing Huang, Alyssa Pyke, Amanda De Jong, Andrew Van Den Hurk, Carmel Taylor, David Warrilow, Doris Genge, Elisabeth Gamez, Glen Hewitson, Ian Maxwell Mackay, Inga Sultana, Jamie McMahon, Jean Barcelon, Judy Northill, Mitchell Finger, Natalie Simpson, Neelima Nair, Peter Burtonclay, Peter Moore, Sarah Wheatley, Sean Moody, Sonja Hall-Mendelin, Timothy Gardam, and Frederick Moore	Mater Pathology	Public Health Virology Laboratory
EPI_ISL_420879	Bixing Huang, Alyssa Pyke, Amanda De Jong, Andrew Van Den Hurk, Carmel Taylor, David Warrilow, Doris Genge, Elisabeth Gamez, Glen Hewitson, Ian Maxwell Mackay, Inga Sultana, Jamie McMahon, Jean Barcelon, Judy Northill, Mitchell Finger, Natalie Simpson, Neelima Nair, Peter Burtonclay, Peter Moore, Sarah Wheatley, Sean Moody, Sonja Hall-Mendelin, Timothy Gardam, and Frederick Moore	Mater Pathology	Public Health Virology Laboratory
EPI_ISL_421636	Bixing Huang, Alyssa Pyke, Amanda De Jong, Andrew Van Den Hurk, Carmel Taylor, David Warrilow, Doris Genge, Elisabeth Gamez, Glen Hewitson, Ian Maxwell Mackay, Inga Sultana, Jamie McMahon, Jean Barcelon, Judy Northill, Mitchell Finger, Natalie Simpson, Neelima Nair, Peter Burtonclay, Peter Moore, Sarah Wheatley, Sean Moody, Sonja Hall-Mendelin, Timothy Gardam, and Frederick Moore	Pathology North	Public Health Virology Laboratory
EPI_ISL_426637	Caly L., Seemann T., Sait, M., Schultz M., Druce J., Sherry, N.	Victorian Infectious Diseases Reference Laboratory (VIDRL)	Microbiological Diagnostic Unit Public Health Laboratory and Victorian Infectious Diseases Reference Laboratory, Doherty Institute
EPI_ISL_426638	Caly L., Seemann T., Sait, M., Schultz M., Druce J., Sherry, N.	Victorian Infectious Diseases Reference Laboratory (VIDRL)	Microbiological Diagnostic Unit Public Health Laboratory and Victorian Infectious Diseases Reference Laboratory, Doherty Institute
EPI_ISL_426639	Caly L., Seemann T., Sait, M., Schultz M., Druce J., Sherry, N.	Victorian Infectious Diseases Reference Laboratory (VIDRL)	Microbiological Diagnostic Unit Public Health Laboratory and Victorian Infectious Diseases Reference Laboratory, Doherty Institute
EPI_ISL_426640	Caly L., Seemann T., Sait, M., Schultz M., Druce J., Sherry, N.	Victorian Infectious Diseases Reference Laboratory (VIDRL)	Microbiological Diagnostic Unit Public Health Laboratory and Victorian Infectious Diseases Reference Laboratory, Doherty Institute
EPI_ISL_426641	Caly L., Seemann T., Sait, M., Schultz M., Druce J., Sherry, N.	Victorian Infectious Diseases Reference Laboratory (VIDRL)	Microbiological Diagnostic Unit Public Health Laboratory and Victorian Infectious Diseases Reference Laboratory, Doherty Institute
EPI_ISL_426642	Caly L., Seemann T., Sait, M., Schultz M., Druce J., Sherry, N.	Victorian Infectious Diseases Reference Laboratory (VIDRL)	Microbiological Diagnostic Unit Public Health Laboratory and Victorian Infectious Diseases Reference Laboratory, Doherty Institute
EPI_ISL_426643	Caly L., Seemann T., Sait, M., Schultz M., Druce J., Sherry, N.	Victorian Infectious Diseases Reference Laboratory (VIDRL)	Microbiological Diagnostic Unit Public Health Laboratory and Victorian Infectious Diseases Reference Laboratory, Doherty Institute
EPI_ISL_426644	Caly L., Seemann T., Sait, M., Schultz M., Druce J., Sherry, N.	Victorian Infectious Diseases Reference Laboratory (VIDRL)	Microbiological Diagnostic Unit Public Health Laboratory and Victorian Infectious Diseases Reference Laboratory, Doherty Institute
EPI_ISL_426645	Caly L., Seemann T., Sait, M., Schultz M., Druce J., Sherry, N.	Victorian Infectious Diseases Reference Laboratory (VIDRL)	Microbiological Diagnostic Unit Public Health Laboratory and Victorian Infectious Diseases Reference Laboratory, Doherty Institute
EPI_ISL_426646	Caly L., Seemann T., Sait, M., Schultz M., Druce J., Sherry, N.	Victorian Infectious Diseases Reference Laboratory (VIDRL)	Microbiological Diagnostic Unit Public Health Laboratory and Victorian Infectious Diseases Reference Laboratory, Doherty Institute
EPI_ISL_426647	Caly L., Seemann T., Sait, M., Schultz M., Druce J., Sherry, N.	Victorian Infectious Diseases Reference Laboratory (VIDRL)	Microbiological Diagnostic Unit Public Health Laboratory and Victorian Infectious Diseases Reference Laboratory, Doherty Institute
EPI_ISL_426648	Caly L., Seemann T., Sait, M., Schultz M., Druce J., Sherry, N.	Victorian Infectious Diseases Reference Laboratory (VIDRL)	Microbiological Diagnostic Unit Public Health Laboratory and Victorian Infectious Diseases Reference Laboratory, Doherty Institute
EPI_ISL_426649	Caly L., Seemann T., Sait, M., Schultz M., Druce J., Sherry, N.	Victorian Infectious Diseases Reference Laboratory (VIDRL)	Microbiological Diagnostic Unit Public Health Laboratory and Victorian Infectious Diseases Reference Laboratory, Doherty Institute
EPI_ISL_426650	Caly L., Seemann T., Sait, M., Schultz M., Druce J., Sherry, N.	Victorian Infectious Diseases Reference Laboratory (VIDRL)	Microbiological Diagnostic Unit Public Health Laboratory and Victorian Infectious Diseases Reference Laboratory, Doherty Institute
EPI_ISL_426651	Caly L., Seemann T., Sait, M., Schultz M., Druce J., Sherry, N.	Victorian Infectious Diseases Reference Laboratory (VIDRL)	Microbiological Diagnostic Unit Public Health Laboratory and Victorian Infectious Diseases Reference Laboratory, Doherty Institute
EPI_ISL_426652	Caly L., Seemann T., Sait, M., Schultz M., Druce J., Sherry, N.	Victorian Infectious Diseases Reference Laboratory (VIDRL)	Microbiological Diagnostic Unit Public Health Laboratory and Victorian Infectious Diseases Reference Laboratory, Doherty Institute
EPI_ISL_426653	Caly L., Seemann T., Sait, M., Schultz M., Druce J., Sherry, N.	Victorian Infectious Diseases Reference Laboratory (VIDRL)	Microbiological Diagnostic Unit Public Health Laboratory and Victorian Infectious Diseases Reference Laboratory, Doherty Institute
EPI_ISL_426654	Caly L., Seemann T., Sait, M., Schultz M., Druce J., Sherry, N.	Victorian Infectious Diseases Reference Laboratory (VIDRL)	Microbiological Diagnostic Unit Public Health Laboratory and Victorian Infectious Diseases Reference Laboratory, Doherty Institute
EPI_ISL_426655	Caly L., Seemann T., Sait, M., Schultz M., Druce J., Sherry, N.	Victorian Infectious Diseases Reference Laboratory (VIDRL)	Microbiological Diagnostic Unit Public Health Laboratory and Victorian Infectious Diseases Reference Laboratory, Doherty Institute
EPI_ISL_426656	Caly L., Seemann T., Sait, M., Schultz M., Druce J., Sherry, N.	Victorian Infectious Diseases Reference Laboratory (VIDRL)	Microbiological Diagnostic Unit Public Health Laboratory and Victorian Infectious Diseases Reference Laboratory, Doherty Institute
EPI_ISL_426657	Caly L., Seemann T., Sait, M., Schultz M., Druce J., Sherry, N.	Victorian Infectious Diseases Reference Laboratory (VIDRL)	Microbiological Diagnostic Unit Public Health Laboratory and Victorian Infectious Diseases Reference Laboratory, Doherty Institute
EPI_ISL_426658	Caly L., Seemann T., Sait, M., Schultz M., Druce J., Sherry, N.	Victorian Infectious Diseases Reference Laboratory (VIDRL)	Microbiological Diagnostic Unit Public Health Laboratory and Victorian Infectious Diseases Reference Laboratory, Doherty Institute
EPI_ISL_426659	Caly L., Seemann T., Sait, M., Schultz M., Druce J., Sherry, N.	Victorian Infectious Diseases Reference Laboratory (VIDRL)	Microbiological Diagnostic Unit Public Health Laboratory and Victorian Infectious Diseases Reference Laboratory, Doherty Institute
EPI_ISL_426660	Caly L., Seemann T., Sait, M., Schultz M., Druce J., Sherry, N.	Victorian Infectious Diseases Reference Laboratory (VIDRL)	Microbiological Diagnostic Unit Public Health Laboratory and Victorian Infectious Diseases Reference Laboratory, Doherty Institute
EPI_ISL_426661	Caly L., Seemann T., Sait, M., Schultz M., Druce J., Sherry, N.	Victorian Infectious Diseases Reference Laboratory (VIDRL)	Microbiological Diagnostic Unit Public Health Laboratory and Victorian Infectious Diseases Reference Laboratory, Doherty Institute
EPI_ISL_426662	Caly L., Seemann T., Sait, M., Schultz M., Druce J., Sherry, N.	Victorian Infectious Diseases Reference Laboratory (VIDRL)	Microbiological Diagnostic Unit Public Health Laboratory and Victorian Infectious Diseases Reference Laboratory, Doherty Institute
EPI_ISL_426663	Caly L., Seemann T., Sait, M., Schultz M., Druce J., Sherry, N.	Victorian Infectious Diseases Reference Laboratory (VIDRL)	Microbiological Diagnostic Unit Public Health Laboratory and Victorian Infectious Diseases Reference Laboratory, Doherty Institute
EPI_ISL_426664	Caly L., Seemann T., Sait, M., Schultz M., Druce J., Sherry, N.	Victorian Infectious Diseases Reference Laboratory (VIDRL)	Microbiological Diagnostic Unit Public Health Laboratory and Victorian Infectious Diseases Reference Laboratory, Doherty Institute
EPI_ISL_426665	Caly L., Seemann T., Sait, M., Schultz M., Druce J., Sherry, N.	Victorian Infectious Diseases Reference Laboratory (VIDRL)	Microbiological Diagnostic Unit Public Health Laboratory and Victorian Infectious Diseases Reference Laboratory, Doherty Institute
EPI_ISL_426666	Caly L., Seemann T., Sait, M., Schultz M., Druce J., Sherry, N.	Victorian Infectious Diseases Reference Laboratory (VIDRL)	Microbiological Diagnostic Unit Public Health Laboratory and Victorian Infectious Diseases Reference Laboratory, Doherty Institute
EPI_ISL_426667	Caly L., Seemann T., Sait, M., Schultz M., Druce J., Sherry, N.	Victorian Infectious Diseases Reference Laboratory (VIDRL)	Microbiological Diagnostic Unit Public Health Laboratory and Victorian Infectious Diseases Reference Laboratory, Doherty Institute
EPI_ISL_426668	Caly L., Seemann T., Sait, M., Schultz M., Druce J., Sherry, N.	Victorian Infectious Diseases Reference Laboratory (VIDRL)	Microbiological Diagnostic Unit Public Health Laboratory and Victorian Infectious Diseases Reference Laboratory, Doherty Institute
EPI_ISL_426669	Caly L., Seemann T., Sait, M., Schultz M., Druce J., Sherry, N.	Victorian Infectious Diseases Reference Laboratory (VIDRL)	Microbiological Diagnostic Unit Public Health Laboratory and Victorian Infectious Diseases Reference Laboratory, Doherty Institute
EPI_ISL_426670	Caly L., Seemann T., Sait, M., Schultz M., Druce J., Sherry, N.	Victorian Infectious Diseases Reference Laboratory (VIDRL)	Microbiological Diagnostic Unit Public Health Laboratory and Victorian Infectious Diseases Reference Laboratory, Doherty Institute
EPI_ISL_426671	Caly L., Seemann T., Sait, M., Schultz M., Druce J., Sherry, N.	Victorian Infectious Diseases Reference Laboratory (VIDRL)	Microbiological Diagnostic Unit Public Health Laboratory and Victorian Infectious Diseases Reference Laboratory, Doherty Institute
EPI_ISL_426672	Caly L., Seemann T., Sait, M., Schultz M., Druce J., Sherry, N.	Victorian Infectious Diseases Reference Laboratory (VIDRL)	Microbiological Diagnostic Unit Public Health Laboratory and Victorian Infectious Diseases Reference Laboratory, Doherty Institute
EPI_ISL_426673	Caly L., Seemann T., Sait, M., Schultz M., Druce J., Sherry, N.	Victorian Infectious Diseases Reference Laboratory (VIDRL)	Microbiological Diagnostic Unit Public Health Laboratory and Victorian Infectious Diseases Reference Laboratory, Doherty Institute
EPI_ISL_426674	Caly L., Seemann T., Sait, M., Schultz M., Druce J., Sherry, N.	Victorian Infectious Diseases Reference Laboratory (VIDRL)	Microbiological Diagnostic Unit Public Health Laboratory and Victorian Infectious Diseases Reference Laboratory, Doherty Institute
EPI_ISL_426675	Caly L., Seemann T., Sait, M., Schultz M., Druce J., Sherry, N.	Victorian Infectious Diseases Reference Laboratory (VIDRL)	Microbiological Diagnostic Unit Public Health Laboratory and Victorian Infectious Diseases Reference Laboratory, Doherty Institute
EPI_ISL_426676	Caly L., Seemann T., Sait, M., Schultz M., Druce J., Sherry, N.	Victorian Infectious Diseases Reference Laboratory (VIDRL)	Microbiological Diagnostic Unit Public Health Laboratory and Victorian Infectious Diseases Reference Laboratory, Doherty Institute
EPI_ISL_426677	Caly L., Seemann T., Sait, M., Schultz M., Druce J., Sherry, N.	Victorian Infectious Diseases Reference Laboratory (VIDRL)	Microbiological Diagnostic Unit Public Health Laboratory and Victorian Infectious Diseases Reference Laboratory, Doherty Institute
EPI_ISL_426678	Caly L., Seemann T., Sait, M., Schultz M., Druce J., Sherry, N.	Victorian Infectious Diseases Reference Laboratory (VIDRL)	Microbiological Diagnostic Unit Public Health Laboratory and Victorian Infectious Diseases Reference Laboratory, Doherty Institute
EPI_ISL_426679	Caly L., Seemann T., Sait, M., Schultz M., Druce J., Sherry, N.	Victorian Infectious Diseases Reference Laboratory (VIDRL)	Microbiological Diagnostic Unit Public Health Laboratory and Victorian Infectious Diseases Reference Laboratory, Doherty Institute
EPI_ISL_426680	Caly L., Seemann T., Sait, M., Schultz M., Druce J., Sherry, N.	Victorian Infectious Diseases Reference Laboratory (VIDRL)	Microbiological Diagnostic Unit Public Health Laboratory and Victorian Infectious Diseases Reference Laboratory, Doherty Institute
EPI_ISL_426681	Caly L., Seemann T., Sait, M., Schultz M., Druce J., Sherry, N.	Victorian Infectious Diseases Reference Laboratory (VIDRL)	Microbiological Diagnostic Unit Public Health Laboratory and Victorian Infectious Diseases Reference Laboratory, Doherty Institute
EPI_ISL_426682	Caly L., Seemann T., Sait, M., Schultz M., Druce J., Sherry, N.	Victorian Infectious Diseases Reference Laboratory (VIDRL)	Microbiological Diagnostic Unit Public Health Laboratory and Victorian Infectious Diseases Reference Laboratory, Doherty Institute
EPI_ISL_426683	Caly L., Seemann T., Sait, M., Schultz M., Druce J., Sherry, N.	Victorian Infectious Diseases Reference Laboratory (VIDRL)	Microbiological Diagnostic Unit Public Health Laboratory and Victorian Infectious Diseases Reference Laboratory, Doherty Institute
EPI_ISL_426684	Caly L., Seemann T., Sait, M., Schultz M., Druce J., Sherry, N.	Victorian Infectious Diseases Reference Laboratory (VIDRL)	Microbiological Diagnostic Unit Public Health Laboratory and Victorian Infectious Diseases Reference Laboratory, Doherty Institute
EPI_ISL_426685	Caly L., Seemann T., Sait, M., Schultz M., Druce J., Sherry, N.	Victorian Infectious Diseases Reference Laboratory (VIDRL)	Microbiological Diagnostic Unit Public Health Laboratory and Victorian Infectious Diseases Reference Laboratory, Doherty Institute
EPI_ISL_426686	Caly L., Seemann T., Sait, M., Schultz M., Druce J., Sherry, N.	Victorian Infectious Diseases Reference Laboratory (VIDRL)	Microbiological Diagnostic Unit Public Health Laboratory and Victorian Infectious Diseases Reference Laboratory, Doherty Institute
EPI_ISL_426687	Caly L., Seemann T., Sait, M., Schultz M., Druce J., Sherry, N.	Victorian Infectious Diseases Reference Laboratory (VIDRL)	Microbiological Diagnostic Unit Public Health Laboratory and Victorian Infectious Diseases Reference Laboratory, Doherty Institute
EPI_ISL_426688	Caly L., Seemann T., Sait, M., Schultz M., Druce J., Sherry, N.	Victorian Infectious Diseases Reference Laboratory (VIDRL)	Microbiological Diagnostic Unit Public Health Laboratory and Victorian Infectious Diseases Reference Laboratory, Doherty Institute
EPI_ISL_426689	Caly L., Seemann T., Sait, M., Schultz M., Druce J., Sherry, N.	Victorian Infectious Diseases Reference Laboratory (VIDRL)	Microbiological Diagnostic Unit Public Health Laboratory and Victorian Infectious Diseases Reference Laboratory, Doherty Institute
EPI_ISL_426690	Caly L., Seemann T., Sait, M., Schultz M., Druce J., Sherry, N.	Victorian Infectious Diseases Reference Laboratory (VIDRL)	Microbiological Diagnostic Unit Public Health Laboratory and Victorian Infectious Diseases Reference Laboratory, Doherty Institute
EPI_ISL_426691	Caly L., Seemann T., Sait, M., Schultz M., Druce J., Sherry, N.	Victorian Infectious Diseases Reference Laboratory (VIDRL)	Microbiological Diagnostic Unit Public Health Laboratory and Victorian Infectious Diseases Reference Laboratory, Doherty Institute
EPI_ISL_426692	Caly L., Seemann T., Sait, M., Schultz M., Druce J., Sherry, N.	Victorian Infectious Diseases Reference Laboratory (VIDRL)	Microbiological Diagnostic Unit Public Health Laboratory and Victorian Infectious Diseases Reference Laboratory, Doherty Institute
EPI_ISL_426693	Caly L., Seemann T., Sait, M., Schultz M., Druce J., Sherry, N.	Victorian Infectious Diseases Reference Laboratory (VIDRL)	Microbiological Diagnostic Unit Public Health Laboratory and Victorian Infectious Diseases Reference Laboratory, Doherty Institute
EPI_ISL_426694	Caly L., Seemann T., Sait, M., Schultz M., Druce J., Sherry, N.	Victorian Infectious Diseases Reference Laboratory (VIDRL)	Microbiological Diagnostic Unit Public Health Laboratory and Victorian Infectious Diseases Reference Laboratory, Doherty Institute
EPI_ISL_426695	Caly L., Seemann T., Sait, M., Schultz M., Druce J., Sherry, N.	Victorian Infectious Diseases Reference Laboratory (VIDRL)	Microbiological Diagnostic Unit Public Health Laboratory and Victorian Infectious Diseases Reference Laboratory, Doherty Institute
EPI_ISL_426696	Caly L., Seemann T., Sait, M., Schultz M., Druce J., Sherry, N.	Victorian Infectious Diseases Reference Laboratory (VIDRL)	Microbiological Diagnostic Unit Public Health Laboratory and Victorian Infectious Diseases Reference Laboratory, Doherty Institute
EPI_ISL_426697	Caly L., Seemann T., Sait, M., Schultz M., Druce J., Sherry, N.	Victorian Infectious Diseases Reference Laboratory (VIDRL)	Microbiological Diagnostic Unit Public Health Laboratory and Victorian Infectious Diseases Reference Laboratory, Doherty Institute
EPI_ISL_426698	Caly L., Seemann T., Sait, M., Schultz M., Druce J., Sherry, N.	Victorian Infectious Diseases Reference Laboratory (VIDRL)	Microbiological Diagnostic Unit Public Health Laboratory and Victorian Infectious Diseases Reference Laboratory, Doherty Institute
EPI_ISL_426699	Caly L., Seemann T., Sait, M., Schultz M., Druce J., Sherry, N.	Victorian Infectious Diseases Reference Laboratory (VIDRL)	Microbiological Diagnostic Unit Public Health Laboratory and Victorian Infectious Diseases Reference Laboratory, Doherty Institute
EPI_ISL_426700	Caly L., Seemann T., Sait, M., Schultz M., Druce J., Sherry, N.	Victorian Infectious Diseases Reference Laboratory (VIDRL)	Microbiological Diagnostic Unit Public Health Laboratory and Victorian Infectious Diseases Reference Laboratory, Doherty Institute
EPI_ISL_426701	Caly L., Seemann T., Sait, M., Schultz M., Druce J., Sherry, N.	Victorian Infectious Diseases Reference Laboratory (VIDRL)	Microbiological Diagnostic Unit Public Health Laboratory and Victorian Infectious Diseases Reference Laboratory, Doherty Institute
EPI_ISL_426702	Caly L., Seemann T., Sait, M., Schultz M., Druce J., Sherry, N.	Victorian Infectious Diseases Reference Laboratory (VIDRL)	Microbiological Diagnostic Unit Public Health Laboratory and Victorian Infectious Diseases Reference Laboratory, Doherty Institute
EPI_ISL_426703	Caly L., Seemann T., Sait, M., Schultz M., Druce J., Sherry, N.	Victorian Infectious Diseases Reference Laboratory (VIDRL)	Microbiological Diagnostic Unit Public Health Laboratory and Victorian Infectious Diseases Reference Laboratory, Doherty Institute
EPI_ISL_426705	Caly L., Seemann T., Sait, M., Schultz M., Druce J., Sherry, N.	Victorian Infectious Diseases Reference Laboratory (VIDRL)	Microbiological Diagnostic Unit Public Health Laboratory and Victorian Infectious Diseases Reference Laboratory, Doherty Institute
EPI_ISL_426706	Caly L., Seemann T., Sait, M., Schultz M., Druce J., Sherry, N.	Victorian Infectious Diseases Reference Laboratory (VIDRL)	Microbiological Diagnostic Unit Public Health Laboratory and Victorian Infectious Diseases Reference Laboratory, Doherty Institute
EPI_ISL_426707	Caly L., Seemann T., Sait, M., Schultz M., Druce J., Sherry, N.	Victorian Infectious Diseases Reference Laboratory (VIDRL)	Microbiological Diagnostic Unit Public Health Laboratory and Victorian Infectious Diseases Reference Laboratory, Doherty Institute
EPI_ISL_426708	Caly L., Seemann T., Sait, M., Schultz M., Druce J., Sherry, N.	Victorian Infectious Diseases Reference Laboratory (VIDRL)	Microbiological Diagnostic Unit Public Health Laboratory and Victorian Infectious Diseases Reference Laboratory, Doherty Institute
EPI_ISL_426709	Caly L., Seemann T., Sait, M., Schultz M., Druce J., Sherry, N.	Victorian Infectious Diseases Reference Laboratory (VIDRL)	Microbiological Diagnostic Unit Public Health Laboratory and Victorian Infectious Diseases Reference Laboratory, Doherty Institute
EPI_ISL_426710	Caly L., Seemann T., Sait, M., Schultz M., Druce J., Sherry, N.	Victorian Infectious Diseases Reference Laboratory (VIDRL)	Microbiological Diagnostic Unit Public Health Laboratory and Victorian Infectious Diseases Reference Laboratory, Doherty Institute
EPI_ISL_426711	Caly L., Seemann T., Sait, M., Schultz M., Druce J., Sherry, N.	Victorian Infectious Diseases Reference Laboratory (VIDRL)	Microbiological Diagnostic Unit Public Health Laboratory and Victorian Infectious Diseases Reference Laboratory, Doherty Institute
EPI_ISL_426712	Caly L., Seemann T., Sait, M., Schultz M., Druce J., Sherry, N.	Victorian Infectious Diseases Reference Laboratory (VIDRL)	Microbiological Diagnostic Unit Public Health Laboratory and Victorian Infectious Diseases Reference Laboratory, Doherty Institute
EPI_ISL_426713	Caly L., Seemann T., Sait, M., Schultz M., Druce J., Sherry, N.	Victorian Infectious Diseases Reference Laboratory (VIDRL)	Microbiological Diagnostic Unit Public Health Laboratory and Victorian Infectious Diseases Reference Laboratory, Doherty Institute
EPI_ISL_426714	Caly L., Seemann T., Sait, M., Schultz M., Druce J., Sherry, N.	Victorian Infectious Diseases Reference Laboratory (VIDRL)	Microbiological Diagnostic Unit Public Health Laboratory and Victorian Infectious Diseases Reference Laboratory, Doherty Institute
EPI_ISL_426715	Caly L., Seemann T., Sait, M., Schultz M., Druce J., Sherry, N.	Victorian Infectious Diseases Reference Laboratory (VIDRL)	Microbiological Diagnostic Unit Public Health Laboratory and Victorian Infectious Diseases Reference Laboratory, Doherty Institute
EPI_ISL_426716	Caly L., Seemann T., Sait, M., Schultz M., Druce J., Sherry, N.	Victorian Infectious Diseases Reference Laboratory (VIDRL)	Microbiological Diagnostic Unit Public Health Laboratory and Victorian Infectious Diseases Reference Laboratory, Doherty Institute
EPI_ISL_426717	Caly L., Seemann T., Sait, M., Schultz M., Druce J., Sherry, N.	Victorian Infectious Diseases Reference Laboratory (VIDRL)	Microbiological Diagnostic Unit Public Health Laboratory and Victorian Infectious Diseases Reference Laboratory, Doherty Institute
EPI_ISL_426718	Caly L., Seemann T., Sait, M., Schultz M., Druce J., Sherry, N.	Victorian Infectious Diseases Reference Laboratory (VIDRL)	Microbiological Diagnostic Unit Public Health Laboratory and Victorian Infectious Diseases Reference Laboratory, Doherty Institute
EPI_ISL_426719	Caly L., Seemann T., Sait, M., Schultz M., Druce J., Sherry, N.	Victorian Infectious Diseases Reference Laboratory (VIDRL)	Microbiological Diagnostic Unit Public Health Laboratory and Victorian Infectious Diseases Reference Laboratory, Doherty Institute
EPI_ISL_426721	Caly L., Seemann T., Sait, M., Schultz M., Druce J., Sherry, N.	Victorian Infectious Diseases Reference Laboratory (VIDRL)	Microbiological Diagnostic Unit Public Health Laboratory and Victorian Infectious Diseases Reference Laboratory, Doherty Institute
EPI_ISL_426722	Caly L., Seemann T., Sait, M., Schultz M., Druce J., Sherry, N.	Victorian Infectious Diseases Reference Laboratory (VIDRL)	Microbiological Diagnostic Unit Public Health Laboratory and Victorian Infectious Diseases Reference Laboratory, Doherty Institute
EPI_ISL_426723	Caly L., Seemann T., Sait, M., Schultz M., Druce J., Sherry, N.	Victorian Infectious Diseases Reference Laboratory (VIDRL)	Microbiological Diagnostic Unit Public Health Laboratory and Victorian Infectious Diseases Reference Laboratory, Doherty Institute
EPI_ISL_426724	Caly L., Seemann T., Sait, M., Schultz M., Druce J., Sherry, N.	Victorian Infectious Diseases Reference Laboratory (VIDRL)	Microbiological Diagnostic Unit Public Health Laboratory and Victorian Infectious Diseases Reference Laboratory, Doherty Institute
EPI_ISL_426725	Caly L., Seemann T., Sait, M., Schultz M., Druce J., Sherry, N.	Victorian Infectious Diseases Reference Laboratory (VIDRL)	Microbiological Diagnostic Unit Public Health Laboratory and Victorian Infectious Diseases Reference Laboratory, Doherty Institute
EPI_ISL_426726	Caly L., Seemann T., Sait, M., Schultz M., Druce J., Sherry, N.	Victorian Infectious Diseases Reference Laboratory (VIDRL)	Microbiological Diagnostic Unit Public Health Laboratory and Victorian Infectious Diseases Reference Laboratory, Doherty Institute
EPI_ISL_426727	Caly L., Seemann T., Sait, M., Schultz M., Druce J., Sherry, N.	Victorian Infectious Diseases Reference Laboratory (VIDRL)	Microbiological Diagnostic Unit Public Health Laboratory and Victorian Infectious Diseases Reference Laboratory, Doherty Institute
EPI_ISL_426728	Caly L., Seemann T., Sait, M., Schultz M., Druce J., Sherry, N.	Victorian Infectious Diseases Reference Laboratory (VIDRL)	Microbiological Diagnostic Unit Public Health Laboratory and Victorian Infectious Diseases Reference Laboratory, Doherty Institute
EPI_ISL_426729	Caly L., Seemann T., Sait, M., Schultz M., Druce J., Sherry, N.	Victorian Infectious Diseases Reference Laboratory (VIDRL)	Microbiological Diagnostic Unit Public Health Laboratory and Victorian Infectious Diseases Reference Laboratory, Doherty Institute
EPI_ISL_426730	Caly L., Seemann T., Sait, M., Schultz M., Druce J., Sherry, N.	Victorian Infectious Diseases Reference Laboratory (VIDRL)	Microbiological Diagnostic Unit Public Health Laboratory and Victorian Infectious Diseases Reference Laboratory, Doherty Institute
EPI_ISL_426731	Caly L., Seemann T., Sait, M., Schultz M., Druce J., Sherry, N.	Victorian Infectious Diseases Reference Laboratory (VIDRL)	Microbiological Diagnostic Unit Public Health Laboratory and Victorian Infectious Diseases Reference Laboratory, Doherty Institute
EPI_ISL_426732	Caly L., Seemann T., Sait, M., Schultz M., Druce J., Sherry, N.	Victorian Infectious Diseases Reference Laboratory (VIDRL)	Microbiological Diagnostic Unit Public Health Laboratory and Victorian Infectious Diseases Reference Laboratory, Doherty Institute
EPI_ISL_426733	Caly L., Seemann T., Sait, M., Schultz M., Druce J., Sherry, N.	Victorian Infectious Diseases Reference Laboratory (VIDRL)	Microbiological Diagnostic Unit Public Health Laboratory and Victorian Infectious Diseases Reference Laboratory, Doherty Institute
EPI_ISL_426734	Caly L., Seemann T., Sait, M., Schultz M., Druce J., Sherry, N.	Victorian Infectious Diseases Reference Laboratory (VIDRL)	Microbiological Diagnostic Unit Public Health Laboratory and Victorian Infectious Diseases Reference Laboratory, Doherty Institute
EPI_ISL_426735	Caly L., Seemann T., Sait, M., Schultz M., Druce J., Sherry, N.	Victorian Infectious Diseases Reference Laboratory (VIDRL)	Microbiological Diagnostic Unit Public Health Laboratory and Victorian Infectious Diseases Reference Laboratory, Doherty Institute
EPI_ISL_426736	Caly L., Seemann T., Sait, M., Schultz M., Druce J., Sherry, N.	Victorian Infectious Diseases Reference Laboratory (VIDRL)	Microbiological Diagnostic Unit Public Health Laboratory and Victorian Infectious Diseases Reference Laboratory, Doherty Institute
EPI_ISL_426737	Caly L., Seemann T., Sait, M., Schultz M., Druce J., Sherry, N.	Victorian Infectious Diseases Reference Laboratory (VIDRL)	Microbiological Diagnostic Unit Public Health Laboratory and Victorian Infectious Diseases Reference Laboratory, Doherty Institute
EPI_ISL_426738	Caly L., Seemann T., Sait, M., Schultz M., Druce J., Sherry, N.	Victorian Infectious Diseases Reference Laboratory (VIDRL)	Microbiological Diagnostic Unit Public Health Laboratory and Victorian Infectious Diseases Reference Laboratory, Doherty Institute
EPI_ISL_426739	Caly L., Seemann T., Sait, M., Schultz M., Druce J., Sherry, N.	Victorian Infectious Diseases Reference Laboratory (VIDRL)	Microbiological Diagnostic Unit Public Health Laboratory and Victorian Infectious Diseases Reference Laboratory, Doherty Institute
EPI_ISL_426740	Caly L., Seemann T., Sait, M., Schultz M., Druce J., Sherry, N.	Victorian Infectious Diseases Reference Laboratory (VIDRL)	Microbiological Diagnostic Unit Public Health Laboratory and Victorian Infectious Diseases Reference Laboratory, Doherty Institute
EPI_ISL_426741	Caly L., Seemann T., Sait, M., Schultz M., Druce J., Sherry, N.	Victorian Infectious Diseases Reference Laboratory (VIDRL)	Microbiological Diagnostic Unit Public Health Laboratory and Victorian Infectious Diseases Reference Laboratory, Doherty Institute
EPI_ISL_426743	Caly L., Seemann T., Sait, M., Schultz M., Druce J., Sherry, N.	Victorian Infectious Diseases Reference Laboratory (VIDRL)	Microbiological Diagnostic Unit Public Health Laboratory and Victorian Infectious Diseases Reference Laboratory, Doherty Institute
EPI_ISL_426744	Caly L., Seemann T., Sait, M., Schultz M., Druce J., Sherry, N.	Victorian Infectious Diseases Reference Laboratory (VIDRL)	Microbiological Diagnostic Unit Public Health Laboratory and Victorian Infectious Diseases Reference Laboratory, Doherty Institute
EPI_ISL_426745	Caly L., Seemann T., Sait, M., Schultz M., Druce J., Sherry, N.	Victorian Infectious Diseases Reference Laboratory (VIDRL)	Microbiological Diagnostic Unit Public Health Laboratory and Victorian Infectious Diseases Reference Laboratory, Doherty Institute
EPI_ISL_426746	Caly L., Seemann T., Sait, M., Schultz M., Druce J., Sherry, N.	Victorian Infectious Diseases Reference Laboratory (VIDRL)	Microbiological Diagnostic Unit Public Health Laboratory and Victorian Infectious Diseases Reference Laboratory, Doherty Institute
EPI_ISL_426747	Caly L., Seemann T., Sait, M., Schultz M., Druce J., Sherry, N.	Victorian Infectious Diseases Reference Laboratory (VIDRL)	Microbiological Diagnostic Unit Public Health Laboratory and Victorian Infectious Diseases Reference Laboratory, Doherty Institute
EPI_ISL_426748	Caly L., Seemann T., Sait, M., Schultz M., Druce J., Sherry, N.	Victorian Infectious Diseases Reference Laboratory (VIDRL)	Microbiological Diagnostic Unit Public Health Laboratory and Victorian Infectious Diseases Reference Laboratory, Doherty Institute
EPI_ISL_426749	Caly L., Seemann T., Sait, M., Schultz M., Druce J., Sherry, N.	Victorian Infectious Diseases Reference Laboratory (VIDRL)	Microbiological Diagnostic Unit Public Health Laboratory and Victorian Infectious Diseases Reference Laboratory, Doherty Institute
EPI_ISL_426750	Caly L., Seemann T., Sait, M., Schultz M., Druce J., Sherry, N.	Victorian Infectious Diseases Reference Laboratory (VIDRL)	Microbiological Diagnostic Unit Public Health Laboratory and Victorian Infectious Diseases Reference Laboratory, Doherty Institute
EPI_ISL_426751	Caly L., Seemann T., Sait, M., Schultz M., Druce J., Sherry, N.	Victorian Infectious Diseases Reference Laboratory (VIDRL)	Microbiological Diagnostic Unit Public Health Laboratory and Victorian Infectious Diseases Reference Laboratory, Doherty Institute
EPI_ISL_426752	Caly L., Seemann T., Sait, M., Schultz M., Druce J., Sherry, N.	Victorian Infectious Diseases Reference Laboratory (VIDRL)	Microbiological Diagnostic Unit Public Health Laboratory and Victorian Infectious Diseases Reference Laboratory, Doherty Institute
EPI_ISL_426753	Caly L., Seemann T., Sait, M., Schultz M., Druce J., Sherry, N.	Victorian Infectious Diseases Reference Laboratory (VIDRL)	Microbiological Diagnostic Unit Public Health Laboratory and Victorian Infectious Diseases Reference Laboratory, Doherty Institute
EPI_ISL_426754	Caly L., Seemann T., Sait, M., Schultz M., Druce J., Sherry, N.	Victorian Infectious Diseases Reference Laboratory (VIDRL)	Microbiological Diagnostic Unit Public Health Laboratory and Victorian Infectious Diseases Reference Laboratory, Doherty Institute
EPI_ISL_426756	Caly L., Seemann T., Sait, M., Schultz M., Druce J., Sherry, N.	Victorian Infectious Diseases Reference Laboratory (VIDRL)	Microbiological Diagnostic Unit Public Health Laboratory and Victorian Infectious Diseases Reference Laboratory, Doherty Institute
EPI_ISL_426757	Caly L., Seemann T., Sait, M., Schultz M., Druce J., Sherry, N.	Victorian Infectious Diseases Reference Laboratory (VIDRL)	Microbiological Diagnostic Unit Public Health Laboratory and Victorian Infectious Diseases Reference Laboratory, Doherty Institute
EPI_ISL_426758	Caly L., Seemann T., Sait, M., Schultz M., Druce J., Sherry, N.	Victorian Infectious Diseases Reference Laboratory (VIDRL)	Microbiological Diagnostic Unit Public Health Laboratory and Victorian Infectious Diseases Reference Laboratory, Doherty Institute
EPI_ISL_426759	Caly L., Seemann T., Sait, M., Schultz M., Druce J., Sherry, N.	Victorian Infectious Diseases Reference Laboratory (VIDRL)	Microbiological Diagnostic Unit Public Health Laboratory and Victorian Infectious Diseases Reference Laboratory, Doherty Institute
EPI_ISL_426760	Caly L., Seemann T., Sait, M., Schultz M., Druce J., Sherry, N.	Victorian Infectious Diseases Reference Laboratory (VIDRL)	Microbiological Diagnostic Unit Public Health Laboratory and Victorian Infectious Diseases Reference Laboratory, Doherty Institute
EPI_ISL_426761	Caly L., Seemann T., Sait, M., Schultz M., Druce J., Sherry, N.	Victorian Infectious Diseases Reference Laboratory (VIDRL)	Microbiological Diagnostic Unit Public Health Laboratory and Victorian Infectious Diseases Reference Laboratory, Doherty Institute
EPI_ISL_426762	Caly L., Seemann T., Sait, M., Schultz M., Druce J., Sherry, N.	Victorian Infectious Diseases Reference Laboratory (VIDRL)	Microbiological Diagnostic Unit Public Health Laboratory and Victorian Infectious Diseases Reference Laboratory, Doherty Institute
EPI_ISL_426763	Caly L., Seemann T., Sait, M., Schultz M., Druce J., Sherry, N.	Victorian Infectious Diseases Reference Laboratory (VIDRL)	Microbiological Diagnostic Unit Public Health Laboratory and Victorian Infectious Diseases Reference Laboratory, Doherty Institute
EPI_ISL_426764	Caly L., Seemann T., Sait, M., Schultz M., Druce J., Sherry, N.	Victorian Infectious Diseases Reference Laboratory (VIDRL)	Microbiological Diagnostic Unit Public Health Laboratory and Victorian Infectious Diseases Reference Laboratory, Doherty Institute
EPI_ISL_426765	Caly L., Seemann T., Sait, M., Schultz M., Druce J., Sherry, N.	Victorian Infectious Diseases Reference Laboratory (VIDRL)	Microbiological Diagnostic Unit Public Health Laboratory and Victorian Infectious Diseases Reference Laboratory, Doherty Institute
EPI_ISL_426766	Caly L., Seemann T., Sait, M., Schultz M., Druce J., Sherry, N.	Victorian Infectious Diseases Reference Laboratory (VIDRL)	Microbiological Diagnostic Unit Public Health Laboratory and Victorian Infectious Diseases Reference Laboratory, Doherty Institute
EPI_ISL_426767	Caly L., Seemann T., Sait, M., Schultz M., Druce J., Sherry, N.	Victorian Infectious Diseases Reference Laboratory (VIDRL)	Microbiological Diagnostic Unit Public Health Laboratory and Victorian Infectious Diseases Reference Laboratory, Doherty Institute
EPI_ISL_426768	Caly L., Seemann T., Sait, M., Schultz M., Druce J., Sherry, N.	Victorian Infectious Diseases Reference Laboratory (VIDRL)	Microbiological Diagnostic Unit Public Health Laboratory and Victorian Infectious Diseases Reference Laboratory, Doherty Institute
EPI_ISL_426769	Caly L., Seemann T., Sait, M., Schultz M., Druce J., Sherry, N.	Victorian Infectious Diseases Reference Laboratory (VIDRL)	Microbiological Diagnostic Unit Public Health Laboratory and Victorian Infectious Diseases Reference Laboratory, Doherty Institute
EPI_ISL_426770	Caly L., Seemann T., Sait, M., Schultz M., Druce J., Sherry, N.	Victorian Infectious Diseases Reference Laboratory (VIDRL)	Microbiological Diagnostic Unit Public Health Laboratory and Victorian Infectious Diseases Reference Laboratory, Doherty Institute
EPI_ISL_426771	Caly L., Seemann T., Sait, M., Schultz M., Druce J., Sherry, N.	Victorian Infectious Diseases Reference Laboratory (VIDRL)	Microbiological Diagnostic Unit Public Health Laboratory and Victorian Infectious Diseases Reference Laboratory, Doherty Institute
EPI_ISL_426772	Caly L., Seemann T., Sait, M., Schultz M., Druce J., Sherry, N.	Victorian Infectious Diseases Reference Laboratory (VIDRL)	Microbiological Diagnostic Unit Public Health Laboratory and Victorian Infectious Diseases Reference Laboratory, Doherty Institute
EPI_ISL_426773	Caly L., Seemann T., Sait, M., Schultz M., Druce J., Sherry, N.	Victorian Infectious Diseases Reference Laboratory (VIDRL)	Microbiological Diagnostic Unit Public Health Laboratory and Victorian Infectious Diseases Reference Laboratory, Doherty Institute
EPI_ISL_426774	Caly L., Seemann T., Sait, M., Schultz M., Druce J., Sherry, N.	Victorian Infectious Diseases Reference Laboratory (VIDRL)	Microbiological Diagnostic Unit Public Health Laboratory and Victorian Infectious Diseases Reference Laboratory, Doherty Institute
EPI_ISL_426775	Caly L., Seemann T., Sait, M., Schultz M., Druce J., Sherry, N.	Victorian Infectious Diseases Reference Laboratory (VIDRL)	Microbiological Diagnostic Unit Public Health Laboratory and Victorian Infectious Diseases Reference Laboratory, Doherty Institute
EPI_ISL_426777	Caly L., Seemann T., Sait, M., Schultz M., Druce J., Sherry, N.	Victorian Infectious Diseases Reference Laboratory (VIDRL)	Microbiological Diagnostic Unit Public Health Laboratory and Victorian Infectious Diseases Reference Laboratory, Doherty Institute
EPI_ISL_426778	Caly L., Seemann T., Sait, M., Schultz M., Druce J., Sherry, N.	Victorian Infectious Diseases Reference Laboratory (VIDRL)	Microbiological Diagnostic Unit Public Health Laboratory and Victorian Infectious Diseases Reference Laboratory, Doherty Institute
EPI_ISL_426779	Caly L., Seemann T., Sait, M., Schultz M., Druce J., Sherry, N.	Victorian Infectious Diseases Reference Laboratory (VIDRL)	Microbiological Diagnostic Unit Public Health Laboratory and Victorian Infectious Diseases Reference Laboratory, Doherty Institute
EPI_ISL_426780	Caly L., Seemann T., Sait, M., Schultz M., Druce J., Sherry, N.	Victorian Infectious Diseases Reference Laboratory (VIDRL)	Microbiological Diagnostic Unit Public Health Laboratory and Victorian Infectious Diseases Reference Laboratory, Doherty Institute
EPI_ISL_426781	Caly L., Seemann T., Sait, M., Schultz M., Druce J., Sherry, N.	Victorian Infectious Diseases Reference Laboratory (VIDRL)	Microbiological Diagnostic Unit Public Health Laboratory and Victorian Infectious Diseases Reference Laboratory, Doherty Institute
EPI_ISL_426782	Caly L., Seemann T., Sait, M., Schultz M., Druce J., Sherry, N.	Victorian Infectious Diseases Reference Laboratory (VIDRL)	Microbiological Diagnostic Unit Public Health Laboratory and Victorian Infectious Diseases Reference Laboratory, Doherty Institute
EPI_ISL_426783	Caly L., Seemann T., Sait, M., Schultz M., Druce J., Sherry, N.	Victorian Infectious Diseases Reference Laboratory (VIDRL)	Microbiological Diagnostic Unit Public Health Laboratory and Victorian Infectious Diseases Reference Laboratory, Doherty Institute
EPI_ISL_426784	Caly L., Seemann T., Sait, M., Schultz M., Druce J., Sherry, N.	Victorian Infectious Diseases Reference Laboratory (VIDRL)	Microbiological Diagnostic Unit Public Health Laboratory and Victorian Infectious Diseases Reference Laboratory, Doherty Institute
EPI_ISL_426785	Caly L., Seemann T., Sait, M., Schultz M., Druce J., Sherry, N.	Victorian Infectious Diseases Reference Laboratory (VIDRL)	Microbiological Diagnostic Unit Public Health Laboratory and Victorian Infectious Diseases Reference Laboratory, Doherty Institute
EPI_ISL_426786	Caly L., Seemann T., Sait, M., Schultz M., Druce J., Sherry, N.	Victorian Infectious Diseases Reference Laboratory (VIDRL)	Microbiological Diagnostic Unit Public Health Laboratory and Victorian Infectious Diseases Reference Laboratory, Doherty Institute
EPI_ISL_426787	Caly L., Seemann T., Sait, M., Schultz M., Druce J., Sherry, N.	Victorian Infectious Diseases Reference Laboratory (VIDRL)	Microbiological Diagnostic Unit Public Health Laboratory and Victorian Infectious Diseases Reference Laboratory, Doherty Institute
EPI_ISL_426788	Caly L., Seemann T., Sait, M., Schultz M., Druce J., Sherry, N.	Victorian Infectious Diseases Reference Laboratory (VIDRL)	Microbiological Diagnostic Unit Public Health Laboratory and Victorian Infectious Diseases Reference Laboratory, Doherty Institute
EPI_ISL_426789	Caly L., Seemann T., Sait, M., Schultz M., Druce J., Sherry, N.	Victorian Infectious Diseases Reference Laboratory (VIDRL)	Microbiological Diagnostic Unit Public Health Laboratory and Victorian Infectious Diseases Reference Laboratory, Doherty Institute
EPI_ISL_426790	Caly L., Seemann T., Sait, M., Schultz M., Druce J., Sherry, N.	Victorian Infectious Diseases Reference Laboratory (VIDRL)	Microbiological Diagnostic Unit Public Health Laboratory and Victorian Infectious Diseases Reference Laboratory, Doherty Institute
EPI_ISL_426791	Caly L., Seemann T., Sait, M., Schultz M., Druce J., Sherry, N.	Victorian Infectious Diseases Reference Laboratory (VIDRL)	Microbiological Diagnostic Unit Public Health Laboratory and Victorian Infectious Diseases Reference Laboratory, Doherty Institute
EPI_ISL_426792	Caly L., Seemann T., Sait, M., Schultz M., Druce J., Sherry, N.	Victorian Infectious Diseases Reference Laboratory (VIDRL)	Microbiological Diagnostic Unit Public Health Laboratory and Victorian Infectious Diseases Reference Laboratory, Doherty Institute
EPI_ISL_426793	Caly L., Seemann T., Sait, M., Schultz M., Druce J., Sherry, N.	Victorian Infectious Diseases Reference Laboratory (VIDRL)	Microbiological Diagnostic Unit Public Health Laboratory and Victorian Infectious Diseases Reference Laboratory, Doherty Institute
EPI_ISL_426794	Caly L., Seemann T., Sait, M., Schultz M., Druce J., Sherry, N.	Victorian Infectious Diseases Reference Laboratory (VIDRL)	Microbiological Diagnostic Unit Public Health Laboratory and Victorian Infectious Diseases Reference Laboratory, Doherty Institute
EPI_ISL_426795	Caly L., Seemann T., Sait, M., Schultz M., Druce J., Sherry, N.	Victorian Infectious Diseases Reference Laboratory (VIDRL)	Microbiological Diagnostic Unit Public Health Laboratory and Victorian Infectious Diseases Reference Laboratory, Doherty Institute
EPI_ISL_426796	Caly L., Seemann T., Sait, M., Schultz M., Druce J., Sherry, N.	Victorian Infectious Diseases Reference Laboratory (VIDRL)	Microbiological Diagnostic Unit Public Health Laboratory and Victorian Infectious Diseases Reference Laboratory, Doherty Institute
EPI_ISL_426797	Caly L., Seemann T., Sait, M., Schultz M., Druce J., Sherry, N.	Victorian Infectious Diseases Reference Laboratory (VIDRL)	Microbiological Diagnostic Unit Public Health Laboratory and Victorian Infectious Diseases Reference Laboratory, Doherty Institute
EPI_ISL_426798	Caly L., Seemann T., Sait, M., Schultz M., Druce J., Sherry, N.	Victorian Infectious Diseases Reference Laboratory (VIDRL)	Microbiological Diagnostic Unit Public Health Laboratory and Victorian Infectious Diseases Reference Laboratory, Doherty Institute
EPI_ISL_426799	Caly L., Seemann T., Sait, M., Schultz M., Druce J., Sherry, N.	Victorian Infectious Diseases Reference Laboratory (VIDRL)	Microbiological Diagnostic Unit Public Health Laboratory and Victorian Infectious Diseases Reference Laboratory, Doherty Institute
EPI_ISL_426800	Caly L., Seemann T., Sait, M., Schultz M., Druce J., Sherry, N.	Victorian Infectious Diseases Reference Laboratory (VIDRL)	Microbiological Diagnostic Unit Public Health Laboratory and Victorian Infectious Diseases Reference Laboratory, Doherty Institute
EPI_ISL_426801	Caly L., Seemann T., Sait, M., Schultz M., Druce J., Sherry, N.	Victorian Infectious Diseases Reference Laboratory (VIDRL)	Microbiological Diagnostic Unit Public Health Laboratory and Victorian Infectious Diseases Reference Laboratory, Doherty Institute
EPI_ISL_426802	Caly L., Seemann T., Sait, M., Schultz M., Druce J., Sherry, N.	Victorian Infectious Diseases Reference Laboratory (VIDRL)	Microbiological Diagnostic Unit Public Health Laboratory and Victorian Infectious Diseases Reference Laboratory, Doherty Institute
EPI_ISL_426803	Caly L., Seemann T., Sait, M., Schultz M., Druce J., Sherry, N.	Victorian Infectious Diseases Reference Laboratory (VIDRL)	Microbiological Diagnostic Unit Public Health Laboratory and Victorian Infectious Diseases Reference Laboratory, Doherty Institute
EPI_ISL_426804	Caly L., Seemann T., Sait, M., Schultz M., Druce J., Sherry, N.	Victorian Infectious Diseases Reference Laboratory (VIDRL)	Microbiological Diagnostic Unit Public Health Laboratory and Victorian Infectious Diseases Reference Laboratory, Doherty Institute
EPI_ISL_426805	Caly L., Seemann T., Sait, M., Schultz M., Druce J., Sherry, N.	Victorian Infectious Diseases Reference Laboratory (VIDRL)	Microbiological Diagnostic Unit Public Health Laboratory and Victorian Infectious Diseases Reference Laboratory, Doherty Institute
EPI_ISL_426806	Caly L., Seemann T., Sait, M., Schultz M., Druce J., Sherry, N.	Victorian Infectious Diseases Reference Laboratory (VIDRL)	Microbiological Diagnostic Unit Public Health Laboratory and Victorian Infectious Diseases Reference Laboratory, Doherty Institute
EPI_ISL_426807	Caly L., Seemann T., Sait, M., Schultz M., Druce J., Sherry, N.	Victorian Infectious Diseases Reference Laboratory (VIDRL)	Microbiological Diagnostic Unit Public Health Laboratory and Victorian Infectious Diseases Reference Laboratory, Doherty Institute
EPI_ISL_426808	Caly L., Seemann T., Sait, M., Schultz M., Druce J., Sherry, N.	Victorian Infectious Diseases Reference Laboratory (VIDRL)	Microbiological Diagnostic Unit Public Health Laboratory and Victorian Infectious Diseases Reference Laboratory, Doherty Institute
EPI_ISL_426809	Caly L., Seemann T., Sait, M., Schultz M., Druce J., Sherry, N.	Victorian Infectious Diseases Reference Laboratory (VIDRL)	Microbiological Diagnostic Unit Public Health Laboratory and Victorian Infectious Diseases Reference Laboratory, Doherty Institute
EPI_ISL_426810	Caly L., Seemann T., Sait, M., Schultz M., Druce J., Sherry, N.	Victorian Infectious Diseases Reference Laboratory (VIDRL)	Microbiological Diagnostic Unit Public Health Laboratory and Victorian Infectious Diseases Reference Laboratory, Doherty Institute
EPI_ISL_426811	Caly L., Seemann T., Sait, M., Schultz M., Druce J., Sherry, N.	Victorian Infectious Diseases Reference Laboratory (VIDRL)	Microbiological Diagnostic Unit Public Health Laboratory and Victorian Infectious Diseases Reference Laboratory, Doherty Institute
EPI_ISL_426812	Caly L., Seemann T., Sait, M., Schultz M., Druce J., Sherry, N.	Victorian Infectious Diseases Reference Laboratory (VIDRL)	Microbiological Diagnostic Unit Public Health Laboratory and Victorian Infectious Diseases Reference Laboratory, Doherty Institute
EPI_ISL_426813	Caly L., Seemann T., Sait, M., Schultz M., Druce J., Sherry, N.	Victorian Infectious Diseases Reference Laboratory (VIDRL)	Microbiological Diagnostic Unit Public Health Laboratory and Victorian Infectious Diseases Reference Laboratory, Doherty Institute
EPI_ISL_426814	Caly L., Seemann T., Sait, M., Schultz M., Druce J., Sherry, N.	Victorian Infectious Diseases Reference Laboratory (VIDRL)	Microbiological Diagnostic Unit Public Health Laboratory and Victorian Infectious Diseases Reference Laboratory, Doherty Institute
EPI_ISL_426815	Caly L., Seemann T., Sait, M., Schultz M., Druce J., Sherry, N.	Victorian Infectious Diseases Reference Laboratory (VIDRL)	Microbiological Diagnostic Unit Public Health Laboratory and Victorian Infectious Diseases Reference Laboratory, Doherty Institute
EPI_ISL_426816	Caly L., Seemann T., Sait, M., Schultz M., Druce J., Sherry, N.	Victorian Infectious Diseases Reference Laboratory (VIDRL)	Microbiological Diagnostic Unit Public Health Laboratory and Victorian Infectious Diseases Reference Laboratory, Doherty Institute
EPI_ISL_426817	Caly L., Seemann T., Sait, M., Schultz M., Druce J., Sherry, N.	Victorian Infectious Diseases Reference Laboratory (VIDRL)	Microbiological Diagnostic Unit Public Health Laboratory and Victorian Infectious Diseases Reference Laboratory, Doherty Institute
EPI_ISL_426818	Caly L., Seemann T., Sait, M., Schultz M., Druce J., Sherry, N.	Victorian Infectious Diseases Reference Laboratory (VIDRL)	Microbiological Diagnostic Unit Public Health Laboratory and Victorian Infectious Diseases Reference Laboratory, Doherty Institute
EPI_ISL_426819	Caly L., Seemann T., Sait, M., Schultz M., Druce J., Sherry, N.	Victorian Infectious Diseases Reference Laboratory (VIDRL)	Microbiological Diagnostic Unit Public Health Laboratory and Victorian Infectious Diseases Reference Laboratory, Doherty Institute
EPI_ISL_426820	Caly L., Seemann T., Sait, M., Schultz M., Druce J., Sherry, N.	Victorian Infectious Diseases Reference Laboratory (VIDRL)	Microbiological Diagnostic Unit Public Health Laboratory and Victorian Infectious Diseases Reference Laboratory, Doherty Institute
EPI_ISL_426821	Caly L., Seemann T., Sait, M., Schultz M., Druce J., Sherry, N.	Victorian Infectious Diseases Reference Laboratory (VIDRL)	Microbiological Diagnostic Unit Public Health Laboratory and Victorian Infectious Diseases Reference Laboratory, Doherty Institute
EPI_ISL_426822	Caly L., Seemann T., Sait, M., Schultz M., Druce J., Sherry, N.	Victorian Infectious Diseases Reference Laboratory (VIDRL)	Microbiological Diagnostic Unit Public Health Laboratory and Victorian Infectious Diseases Reference Laboratory, Doherty Institute
EPI_ISL_426823	Caly L., Seemann T., Sait, M., Schultz M., Druce J., Sherry, N.	Victorian Infectious Diseases Reference Laboratory (VIDRL)	Microbiological Diagnostic Unit Public Health Laboratory and Victorian Infectious Diseases Reference Laboratory, Doherty Institute
EPI_ISL_426824	Caly L., Seemann T., Sait, M., Schultz M., Druce J., Sherry, N.	Victorian Infectious Diseases Reference Laboratory (VIDRL)	Microbiological Diagnostic Unit Public Health Laboratory and Victorian Infectious Diseases Reference Laboratory, Doherty Institute
EPI_ISL_426825	Caly L., Seemann T., Sait, M., Schultz M., Druce J., Sherry, N.	Victorian Infectious Diseases Reference Laboratory (VIDRL)	Microbiological Diagnostic Unit Public Health Laboratory and Victorian Infectious Diseases Reference Laboratory, Doherty Institute
EPI_ISL_426826	Caly L., Seemann T., Sait, M., Schultz M., Druce J., Sherry, N.	Victorian Infectious Diseases Reference Laboratory (VIDRL)	Microbiological Diagnostic Unit Public Health Laboratory and Victorian Infectious Diseases Reference Laboratory, Doherty Institute
EPI_ISL_426827	Caly L., Seemann T., Sait, M., Schultz M., Druce J., Sherry, N.	Victorian Infectious Diseases Reference Laboratory (VIDRL)	Microbiological Diagnostic Unit Public Health Laboratory and Victorian Infectious Diseases Reference Laboratory, Doherty Institute
EPI_ISL_426828	Caly L., Seemann T., Sait, M., Schultz M., Druce J., Sherry, N.	Victorian Infectious Diseases Reference Laboratory (VIDRL)	Microbiological Diagnostic Unit Public Health Laboratory and Victorian Infectious Diseases Reference Laboratory, Doherty Institute
EPI_ISL_426829	Caly L., Seemann T., Sait, M., Schultz M., Druce J., Sherry, N.	Victorian Infectious Diseases Reference Laboratory (VIDRL)	Microbiological Diagnostic Unit Public Health Laboratory and Victorian Infectious Diseases Reference Laboratory, Doherty Institute
EPI_ISL_426830	Caly L., Seemann T., Sait, M., Schultz M., Druce J., Sherry, N.	Victorian Infectious Diseases Reference Laboratory (VIDRL)	Microbiological Diagnostic Unit Public Health Laboratory and Victorian Infectious Diseases Reference Laboratory, Doherty Institute
EPI_ISL_426831	Caly L., Seemann T., Sait, M., Schultz M., Druce J., Sherry, N.	Victorian Infectious Diseases Reference Laboratory (VIDRL)	Microbiological Diagnostic Unit Public Health Laboratory and Victorian Infectious Diseases Reference Laboratory, Doherty Institute
EPI_ISL_426832	Caly L., Seemann T., Sait, M., Schultz M., Druce J., Sherry, N.	Victorian Infectious Diseases Reference Laboratory (VIDRL)	Microbiological Diagnostic Unit Public Health Laboratory and Victorian Infectious Diseases Reference Laboratory, Doherty Institute
EPI_ISL_426833	Caly L., Seemann T., Sait, M., Schultz M., Druce J., Sherry, N.	Victorian Infectious Diseases Reference Laboratory (VIDRL)	Microbiological Diagnostic Unit Public Health Laboratory and Victorian Infectious Diseases Reference Laboratory, Doherty Institute
EPI_ISL_426834	Caly L., Seemann T., Sait, M., Schultz M., Druce J., Sherry, N.	Victorian Infectious Diseases Reference Laboratory (VIDRL)	Microbiological Diagnostic Unit Public Health Laboratory and Victorian Infectious Diseases Reference Laboratory, Doherty Institute
EPI_ISL_426835	Caly L., Seemann T., Sait, M., Schultz M., Druce J., Sherry, N.	Victorian Infectious Diseases Reference Laboratory (VIDRL)	Microbiological Diagnostic Unit Public Health Laboratory and Victorian Infectious Diseases Reference Laboratory, Doherty Institute
EPI_ISL_426836	Caly L., Seemann T., Sait, M., Schultz M., Druce J., Sherry, N.	Victorian Infectious Diseases Reference Laboratory (VIDRL)	Microbiological Diagnostic Unit Public Health Laboratory and Victorian Infectious Diseases Reference Laboratory, Doherty Institute
EPI_ISL_426837	Caly L., Seemann T., Sait, M., Schultz M., Druce J., Sherry, N.	Victorian Infectious Diseases Reference Laboratory (VIDRL)	Microbiological Diagnostic Unit Public Health Laboratory and Victorian Infectious Diseases Reference Laboratory, Doherty Institute
EPI_ISL_426838	Caly L., Seemann T., Sait, M., Schultz M., Druce J., Sherry, N.	Victorian Infectious Diseases Reference Laboratory (VIDRL)	Microbiological Diagnostic Unit Public Health Laboratory and Victorian Infectious Diseases Reference Laboratory, Doherty Institute
EPI_ISL_426839	Caly L., Seemann T., Sait, M., Schultz M., Druce J., Sherry, N.	Victorian Infectious Diseases Reference Laboratory (VIDRL)	Microbiological Diagnostic Unit Public Health Laboratory and Victorian Infectious Diseases Reference Laboratory, Doherty Institute
EPI_ISL_426840	Caly L., Seemann T., Sait, M., Schultz M., Druce J., Sherry, N.	Victorian Infectious Diseases Reference Laboratory (VIDRL)	Microbiological Diagnostic Unit Public Health Laboratory and Victorian Infectious Diseases Reference Laboratory, Doherty Institute
EPI_ISL_426841	Caly L., Seemann T., Sait, M., Schultz M., Druce J., Sherry, N.	Victorian Infectious Diseases Reference Laboratory (VIDRL)	Microbiological Diagnostic Unit Public Health Laboratory and Victorian Infectious Diseases Reference Laboratory, Doherty Institute
EPI_ISL_426842	Caly L., Seemann T., Sait, M., Schultz M., Druce J., Sherry, N.	Victorian Infectious Diseases Reference Laboratory (VIDRL)	Microbiological Diagnostic Unit Public Health Laboratory and Victorian Infectious Diseases Reference Laboratory, Doherty Institute
EPI_ISL_426843	Caly L., Seemann T., Sait, M., Schultz M., Druce J., Sherry, N.	Victorian Infectious Diseases Reference Laboratory (VIDRL)	Microbiological Diagnostic Unit Public Health Laboratory and Victorian Infectious Diseases Reference Laboratory, Doherty Institute
EPI_ISL_426844	Caly L., Seemann T., Sait, M., Schultz M., Druce J., Sherry, N.	Victorian Infectious Diseases Reference Laboratory (VIDRL)	Microbiological Diagnostic Unit Public Health Laboratory and Victorian Infectious Diseases Reference Laboratory, Doherty Institute
EPI_ISL_426845	Caly L., Seemann T., Sait, M., Schultz M., Druce J., Sherry, N.	Victorian Infectious Diseases Reference Laboratory (VIDRL)	Microbiological Diagnostic Unit Public Health Laboratory and Victorian Infectious Diseases Reference Laboratory, Doherty Institute
EPI_ISL_426846	Caly L., Seemann T., Sait, M., Schultz M., Druce J., Sherry, N.	Victorian Infectious Diseases Reference Laboratory (VIDRL)	Microbiological Diagnostic Unit Public Health Laboratory and Victorian Infectious Diseases Reference Laboratory, Doherty Institute
EPI_ISL_426847	Caly L., Seemann T., Sait, M., Schultz M., Druce J., Sherry, N.	Victorian Infectious Diseases Reference Laboratory (VIDRL)	Microbiological Diagnostic Unit Public Health Laboratory and Victorian Infectious Diseases Reference Laboratory, Doherty Institute
EPI_ISL_426848	Caly L., Seemann T., Sait, M., Schultz M., Druce J., Sherry, N.	Victorian Infectious Diseases Reference Laboratory (VIDRL)	Microbiological Diagnostic Unit Public Health Laboratory and Victorian Infectious Diseases Reference Laboratory, Doherty Institute
EPI_ISL_426849	Caly L., Seemann T., Sait, M., Schultz M., Druce J., Sherry, N.	Victorian Infectious Diseases Reference Laboratory (VIDRL)	Microbiological Diagnostic Unit Public Health Laboratory and Victorian Infectious Diseases Reference Laboratory, Doherty Institute
EPI_ISL_426850	Caly L., Seemann T., Sait, M., Schultz M., Druce J., Sherry, N.	Victorian Infectious Diseases Reference Laboratory (VIDRL)	Microbiological Diagnostic Unit Public Health Laboratory and Victorian Infectious Diseases Reference Laboratory, Doherty Institute
EPI_ISL_426851	Caly L., Seemann T., Sait, M., Schultz M., Druce J., Sherry, N.	Victorian Infectious Diseases Reference Laboratory (VIDRL)	Microbiological Diagnostic Unit Public Health Laboratory and Victorian Infectious Diseases Reference Laboratory, Doherty Institute
EPI_ISL_426852	Caly L., Seemann T., Sait, M., Schultz M., Druce J., Sherry, N.	Victorian Infectious Diseases Reference Laboratory (VIDRL)	Microbiological Diagnostic Unit Public Health Laboratory and Victorian Infectious Diseases Reference Laboratory, Doherty Institute
EPI_ISL_426853	Caly L., Seemann T., Sait, M., Schultz M., Druce J., Sherry, N.	Victorian Infectious Diseases Reference Laboratory (VIDRL)	Microbiological Diagnostic Unit Public Health Laboratory and Victorian Infectious Diseases Reference Laboratory, Doherty Institute
EPI_ISL_426854	Caly L., Seemann T., Sait, M., Schultz M., Druce J., Sherry, N.	Victorian Infectious Diseases Reference Laboratory (VIDRL)	Microbiological Diagnostic Unit Public Health Laboratory and Victorian Infectious Diseases Reference Laboratory, Doherty Institute
EPI_ISL_426855	Caly L., Seemann T., Sait, M., Schultz M., Druce J., Sherry, N.	Victorian Infectious Diseases Reference Laboratory (VIDRL)	Microbiological Diagnostic Unit Public Health Laboratory and Victorian Infectious Diseases Reference Laboratory, Doherty Institute
EPI_ISL_426856	Caly L., Seemann T., Sait, M., Schultz M., Druce J., Sherry, N.	Victorian Infectious Diseases Reference Laboratory (VIDRL)	Microbiological Diagnostic Unit Public Health Laboratory and Victorian Infectious Diseases Reference Laboratory, Doherty Institute
EPI_ISL_426857	Caly L., Seemann T., Sait, M., Schultz M., Druce J., Sherry, N.	Victorian Infectious Diseases Reference Laboratory (VIDRL)	Microbiological Diagnostic Unit Public Health Laboratory and Victorian Infectious Diseases Reference Laboratory, Doherty Institute
EPI_ISL_426858	Caly L., Seemann T., Sait, M., Schultz M., Druce J., Sherry, N.	Victorian Infectious Diseases Reference Laboratory (VIDRL)	Microbiological Diagnostic Unit Public Health Laboratory and Victorian Infectious Diseases Reference Laboratory, Doherty Institute
EPI_ISL_426859	Caly L., Seemann T., Sait, M., Schultz M., Druce J., Sherry, N.	Victorian Infectious Diseases Reference Laboratory (VIDRL)	Microbiological Diagnostic Unit Public Health Laboratory and Victorian Infectious Diseases Reference Laboratory, Doherty Institute
EPI_ISL_426860	Caly L., Seemann T., Sait, M., Schultz M., Druce J., Sherry, N.	Victorian Infectious Diseases Reference Laboratory (VIDRL)	Microbiological Diagnostic Unit Public Health Laboratory and Victorian Infectious Diseases Reference Laboratory, Doherty Institute
EPI_ISL_426861	Caly L., Seemann T., Sait, M., Schultz M., Druce J., Sherry, N.	Victorian Infectious Diseases Reference Laboratory (VIDRL)	Microbiological Diagnostic Unit Public Health Laboratory and Victorian Infectious Diseases Reference Laboratory, Doherty Institute
EPI_ISL_426862	Caly L., Seemann T., Sait, M., Schultz M., Druce J., Sherry, N.	Victorian Infectious Diseases Reference Laboratory (VIDRL)	Microbiological Diagnostic Unit Public Health Laboratory and Victorian Infectious Diseases Reference Laboratory, Doherty Institute
EPI_ISL_426863	Caly L., Seemann T., Sait, M., Schultz M., Druce J., Sherry, N.	Victorian Infectious Diseases Reference Laboratory (VIDRL)	Microbiological Diagnostic Unit Public Health Laboratory and Victorian Infectious Diseases Reference Laboratory, Doherty Institute
EPI_ISL_426864	Caly L., Seemann T., Sait, M., Schultz M., Druce J., Sherry, N.	Victorian Infectious Diseases Reference Laboratory (VIDRL)	Microbiological Diagnostic Unit Public Health Laboratory and Victorian Infectious Diseases Reference Laboratory, Doherty Institute
EPI_ISL_426865	Caly L., Seemann T., Sait, M., Schultz M., Druce J., Sherry, N.	Victorian Infectious Diseases Reference Laboratory (VIDRL)	Microbiological Diagnostic Unit Public Health Laboratory and Victorian Infectious Diseases Reference Laboratory, Doherty Institute
EPI_ISL_426866	Caly L., Seemann T., Sait, M., Schultz M., Druce J., Sherry, N.	Victorian Infectious Diseases Reference Laboratory (VIDRL)	Microbiological Diagnostic Unit Public Health Laboratory and Victorian Infectious Diseases Reference Laboratory, Doherty Institute
EPI_ISL_426867	Caly L., Seemann T., Sait, M., Schultz M., Druce J., Sherry, N.	Victorian Infectious Diseases Reference Laboratory (VIDRL)	Microbiological Diagnostic Unit Public Health Laboratory and Victorian Infectious Diseases Reference Laboratory, Doherty Institute
EPI_ISL_426869	Caly L., Seemann T., Sait, M., Schultz M., Druce J., Sherry, N.	Victorian Infectious Diseases Reference Laboratory (VIDRL)	Microbiological Diagnostic Unit Public Health Laboratory and Victorian Infectious Diseases Reference Laboratory, Doherty Institute
EPI_ISL_426870	Caly L., Seemann T., Sait, M., Schultz M., Druce J., Sherry, N.	Victorian Infectious Diseases Reference Laboratory (VIDRL)	Microbiological Diagnostic Unit Public Health Laboratory and Victorian Infectious Diseases Reference Laboratory, Doherty Institute
EPI_ISL_426871	Caly L., Seemann T., Sait, M., Schultz M., Druce J., Sherry, N.	Victorian Infectious Diseases Reference Laboratory (VIDRL)	Microbiological Diagnostic Unit Public Health Laboratory and Victorian Infectious Diseases Reference Laboratory, Doherty Institute
EPI_ISL_426872	Caly L., Seemann T., Sait, M., Schultz M., Druce J., Sherry, N.	Victorian Infectious Diseases Reference Laboratory (VIDRL)	Microbiological Diagnostic Unit Public Health Laboratory and Victorian Infectious Diseases Reference Laboratory, Doherty Institute
EPI_ISL_426873	Caly L., Seemann T., Sait, M., Schultz M., Druce J., Sherry, N.	Victorian Infectious Diseases Reference Laboratory (VIDRL)	Microbiological Diagnostic Unit Public Health Laboratory and Victorian Infectious Diseases Reference Laboratory, Doherty Institute
EPI_ISL_426874	Caly L., Seemann T., Sait, M., Schultz M., Druce J., Sherry, N.	Victorian Infectious Diseases Reference Laboratory (VIDRL)	Microbiological Diagnostic Unit Public Health Laboratory and Victorian Infectious Diseases Reference Laboratory, Doherty Institute
EPI_ISL_426875	Caly L., Seemann T., Sait, M., Schultz M., Druce J., Sherry, N.	Victorian Infectious Diseases Reference Laboratory (VIDRL)	Microbiological Diagnostic Unit Public Health Laboratory and Victorian Infectious Diseases Reference Laboratory, Doherty Institute
EPI_ISL_426876	Caly L., Seemann T., Sait, M., Schultz M., Druce J., Sherry, N.	Victorian Infectious Diseases Reference Laboratory (VIDRL)	Microbiological Diagnostic Unit Public Health Laboratory and Victorian Infectious Diseases Reference Laboratory, Doherty Institute
EPI_ISL_426877	Caly L., Seemann T., Sait, M., Schultz M., Druce J., Sherry, N.	Victorian Infectious Diseases Reference Laboratory (VIDRL)	Microbiological Diagnostic Unit Public Health Laboratory and Victorian Infectious Diseases Reference Laboratory, Doherty Institute
EPI_ISL_426878	Caly L., Seemann T., Sait, M., Schultz M., Druce J., Sherry, N.	Victorian Infectious Diseases Reference Laboratory (VIDRL)	Microbiological Diagnostic Unit Public Health Laboratory and Victorian Infectious Diseases Reference Laboratory, Doherty Institute
EPI_ISL_426881	Caly L., Seemann T., Sait, M., Schultz M., Druce J., Sherry, N.	Victorian Infectious Diseases Reference Laboratory (VIDRL)	Microbiological Diagnostic Unit Public Health Laboratory and Victorian Infectious Diseases Reference Laboratory, Doherty Institute
EPI_ISL_426882	Caly L., Seemann T., Sait, M., Schultz M., Druce J., Sherry, N.	Victorian Infectious Diseases Reference Laboratory (VIDRL)	Microbiological Diagnostic Unit Public Health Laboratory and Victorian Infectious Diseases Reference Laboratory, Doherty Institute
EPI_ISL_426905	Seemann T., Schultz M., Sait, M., Sherry, N.	Microbiological Diagnostic Unit Public Health Laboratory	Microbiological Diagnostic Unit Public Health Laboratory
EPI_ISL_426906	Seemann T., Schultz M., Sait, M., Sherry, N.	Microbiological Diagnostic Unit Public Health Laboratory	Microbiological Diagnostic Unit Public Health Laboratory
EPI_ISL_426907	Seemann T., Schultz M., Sait, M., Sherry, N.	Microbiological Diagnostic Unit Public Health Laboratory	Microbiological Diagnostic Unit Public Health Laboratory
EPI_ISL_426908	Seemann T., Schultz M., Sait, M., Sherry, N.	Microbiological Diagnostic Unit Public Health Laboratory	Microbiological Diagnostic Unit Public Health Laboratory
EPI_ISL_426909	Seemann T., Schultz M., Sait, M., Sherry, N.	Microbiological Diagnostic Unit Public Health Laboratory	Microbiological Diagnostic Unit Public Health Laboratory
EPI_ISL_426910	Seemann T., Schultz M., Sait, M., Sherry, N.	Microbiological Diagnostic Unit Public Health Laboratory	Microbiological Diagnostic Unit Public Health Laboratory
EPI_ISL_426911	Seemann T., Schultz M., Sait, M., Sherry, N.	Microbiological Diagnostic Unit Public Health Laboratory	Microbiological Diagnostic Unit Public Health Laboratory
EPI_ISL_426912	Seemann T., Schultz M., Sait, M., Sherry, N.	Microbiological Diagnostic Unit Public Health Laboratory	Microbiological Diagnostic Unit Public Health Laboratory
EPI_ISL_426913	Seemann T., Schultz M., Sait, M., Sherry, N.	Microbiological Diagnostic Unit Public Health Laboratory	Microbiological Diagnostic Unit Public Health Laboratory
EPI_ISL_426914	Seemann T., Schultz M., Sait, M., Sherry, N.	Microbiological Diagnostic Unit Public Health Laboratory	Microbiological Diagnostic Unit Public Health Laboratory
EPI_ISL_426915	Seemann T., Schultz M., Sait, M., Sherry, N.	Microbiological Diagnostic Unit Public Health Laboratory	Microbiological Diagnostic Unit Public Health Laboratory
EPI_ISL_426916	Seemann T., Schultz M., Sait, M., Sherry, N.	Microbiological Diagnostic Unit Public Health Laboratory	Microbiological Diagnostic Unit Public Health Laboratory
EPI_ISL_426917	Seemann T., Schultz M., Sait, M., Sherry, N.	Microbiological Diagnostic Unit Public Health Laboratory	Microbiological Diagnostic Unit Public Health Laboratory
EPI_ISL_426918	Seemann T., Schultz M., Sait, M., Sherry, N.	Microbiological Diagnostic Unit Public Health Laboratory	Microbiological Diagnostic Unit Public Health Laboratory
EPI_ISL_691675	Seemann T., Schultz M., Sait, M., Sherry, N.	Microbiological Diagnostic Unit Public Health Laboratory	Microbiological Diagnostic Unit Public Health Laboratory
EPI_ISL_426920	Seemann T., Schultz M., Sait, M., Sherry, N.	Microbiological Diagnostic Unit Public Health Laboratory	Microbiological Diagnostic Unit Public Health Laboratory
EPI_ISL_426921	Seemann T., Schultz M., Sait, M., Sherry, N.	Microbiological Diagnostic Unit Public Health Laboratory	Microbiological Diagnostic Unit Public Health Laboratory
EPI_ISL_426922	Seemann T., Schultz M., Sait, M., Sherry, N.	Microbiological Diagnostic Unit Public Health Laboratory	Microbiological Diagnostic Unit Public Health Laboratory
EPI_ISL_426923	Caly L., Seemann T., Sait, M., Schultz M., Druce J., Sherry, N.	Victorian Infectious Diseases Reference Laboratory (VIDRL)	Microbiological Diagnostic Unit Public Health Laboratory and Victorian Infectious Diseases Reference Laboratory, Doherty Institute
EPI_ISL_426924	Caly L., Seemann T., Sait, M., Schultz M., Druce J., Sherry, N.	Victorian Infectious Diseases Reference Laboratory (VIDRL)	Microbiological Diagnostic Unit Public Health Laboratory and Victorian Infectious Diseases Reference Laboratory, Doherty Institute
EPI_ISL_426925	Caly L., Seemann T., Sait, M., Schultz M., Druce J., Sherry, N.	Victorian Infectious Diseases Reference Laboratory (VIDRL)	Microbiological Diagnostic Unit Public Health Laboratory and Victorian Infectious Diseases Reference Laboratory, Doherty Institute
EPI_ISL_426926	Caly L., Seemann T., Sait, M., Schultz M., Druce J., Sherry, N.	Victorian Infectious Diseases Reference Laboratory (VIDRL)	Microbiological Diagnostic Unit Public Health Laboratory and Victorian Infectious Diseases Reference Laboratory, Doherty Institute
EPI_ISL_426927	Caly L., Seemann T., Sait, M., Schultz M., Druce J., Sherry, N.	Victorian Infectious Diseases Reference Laboratory (VIDRL)	Microbiological Diagnostic Unit Public Health Laboratory and Victorian Infectious Diseases Reference Laboratory, Doherty Institute
EPI_ISL_426928	Caly L., Seemann T., Sait, M., Schultz M., Druce J., Sherry, N.	Victorian Infectious Diseases Reference Laboratory (VIDRL)	Microbiological Diagnostic Unit Public Health Laboratory and Victorian Infectious Diseases Reference Laboratory, Doherty Institute
EPI_ISL_426929	Caly L., Seemann T., Sait, M., Schultz M., Druce J., Sherry, N.	Victorian Infectious Diseases Reference Laboratory (VIDRL)	Microbiological Diagnostic Unit Public Health Laboratory and Victorian Infectious Diseases Reference Laboratory, Doherty Institute
EPI_ISL_426930	Caly L., Seemann T., Sait, M., Schultz M., Druce J., Sherry, N.	Victorian Infectious Diseases Reference Laboratory (VIDRL)	Microbiological Diagnostic Unit Public Health Laboratory and Victorian Infectious Diseases Reference Laboratory, Doherty Institute
EPI_ISL_426931	Caly L., Seemann T., Sait, M., Schultz M., Druce J., Sherry, N.	Victorian Infectious Diseases Reference Laboratory (VIDRL)	Microbiological Diagnostic Unit Public Health Laboratory and Victorian Infectious Diseases Reference Laboratory, Doherty Institute
EPI_ISL_426932	Caly L., Seemann T., Sait, M., Schultz M., Druce J., Sherry, N.	Victorian Infectious Diseases Reference Laboratory (VIDRL)	Microbiological Diagnostic Unit Public Health Laboratory and Victorian Infectious Diseases Reference Laboratory, Doherty Institute
EPI_ISL_426933	Caly L., Seemann T., Sait, M., Schultz M., Druce J., Sherry, N.	Victorian Infectious Diseases Reference Laboratory (VIDRL)	Microbiological Diagnostic Unit Public Health Laboratory and Victorian Infectious Diseases Reference Laboratory, Doherty Institute
EPI_ISL_426934	Caly L., Seemann T., Sait, M., Schultz M., Druce J., Sherry, N.	Victorian Infectious Diseases Reference Laboratory (VIDRL)	Microbiological Diagnostic Unit Public Health Laboratory and Victorian Infectious Diseases Reference Laboratory, Doherty Institute
EPI_ISL_426935	Caly L., Seemann T., Sait, M., Schultz M., Druce J., Sherry, N.	Victorian Infectious Diseases Reference Laboratory (VIDRL)	Microbiological Diagnostic Unit Public Health Laboratory and Victorian Infectious Diseases Reference Laboratory, Doherty Institute
EPI_ISL_426936	Caly L., Seemann T., Sait, M., Schultz M., Druce J., Sherry, N.	Victorian Infectious Diseases Reference Laboratory (VIDRL)	Microbiological Diagnostic Unit Public Health Laboratory and Victorian Infectious Diseases Reference Laboratory, Doherty Institute
EPI_ISL_426937	Caly L., Seemann T., Sait, M., Schultz M., Druce J., Sherry, N.	Victorian Infectious Diseases Reference Laboratory (VIDRL)	Microbiological Diagnostic Unit Public Health Laboratory and Victorian Infectious Diseases Reference Laboratory, Doherty Institute
EPI_ISL_426938	Caly L., Seemann T., Sait, M., Schultz M., Druce J., Sherry, N.	Victorian Infectious Diseases Reference Laboratory (VIDRL)	Microbiological Diagnostic Unit Public Health Laboratory and Victorian Infectious Diseases Reference Laboratory, Doherty Institute
EPI_ISL_426940	Caly L., Seemann T., Sait, M., Schultz M., Druce J., Sherry, N.	Victorian Infectious Diseases Reference Laboratory (VIDRL)	Microbiological Diagnostic Unit Public Health Laboratory and Victorian Infectious Diseases Reference Laboratory, Doherty Institute
EPI_ISL_426941	Caly L., Seemann T., Sait, M., Schultz M., Druce J., Sherry, N.	Victorian Infectious Diseases Reference Laboratory (VIDRL)	Microbiological Diagnostic Unit Public Health Laboratory and Victorian Infectious Diseases Reference Laboratory, Doherty Institute
EPI_ISL_426942	Caly L., Seemann T., Sait, M., Schultz M., Druce J., Sherry, N.	Victorian Infectious Diseases Reference Laboratory (VIDRL)	Microbiological Diagnostic Unit Public Health Laboratory and Victorian Infectious Diseases Reference Laboratory, Doherty Institute
EPI_ISL_426943	Caly L., Seemann T., Sait, M., Schultz M., Druce J., Sherry, N.	Victorian Infectious Diseases Reference Laboratory (VIDRL)	Microbiological Diagnostic Unit Public Health Laboratory and Victorian Infectious Diseases Reference Laboratory, Doherty Institute
EPI_ISL_426945	Caly L., Seemann T., Sait, M., Schultz M., Druce J., Sherry, N.	Victorian Infectious Diseases Reference Laboratory (VIDRL)	Microbiological Diagnostic Unit Public Health Laboratory and Victorian Infectious Diseases Reference Laboratory, Doherty Institute
EPI_ISL_426947	Caly L., Seemann T., Sait, M., Schultz M., Druce J., Sherry, N.	Victorian Infectious Diseases Reference Laboratory (VIDRL)	Microbiological Diagnostic Unit Public Health Laboratory and Victorian Infectious Diseases Reference Laboratory, Doherty Institute
EPI_ISL_426948	Caly L., Seemann T., Sait, M., Schultz M., Druce J., Sherry, N.	Victorian Infectious Diseases Reference Laboratory (VIDRL)	Microbiological Diagnostic Unit Public Health Laboratory and Victorian Infectious Diseases Reference Laboratory, Doherty Institute
EPI_ISL_426949	Caly L., Seemann T., Sait, M., Schultz M., Druce J., Sherry, N.	Victorian Infectious Diseases Reference Laboratory (VIDRL)	Microbiological Diagnostic Unit Public Health Laboratory and Victorian Infectious Diseases Reference Laboratory, Doherty Institute
EPI_ISL_426950	Caly L., Seemann T., Sait, M., Schultz M., Druce J., Sherry, N.	Victorian Infectious Diseases Reference Laboratory (VIDRL)	Microbiological Diagnostic Unit Public Health Laboratory and Victorian Infectious Diseases Reference Laboratory, Doherty Institute
EPI_ISL_426951	Caly L., Seemann T., Sait, M., Schultz M., Druce J., Sherry, N.	Victorian Infectious Diseases Reference Laboratory (VIDRL)	Microbiological Diagnostic Unit Public Health Laboratory and Victorian Infectious Diseases Reference Laboratory, Doherty Institute
EPI_ISL_426952	Caly L., Seemann T., Sait, M., Schultz M., Druce J., Sherry, N.	Victorian Infectious Diseases Reference Laboratory (VIDRL)	Microbiological Diagnostic Unit Public Health Laboratory and Victorian Infectious Diseases Reference Laboratory, Doherty Institute
EPI_ISL_426953	Caly L., Seemann T., Sait, M., Schultz M., Druce J., Sherry, N.	Victorian Infectious Diseases Reference Laboratory (VIDRL)	Microbiological Diagnostic Unit Public Health Laboratory and Victorian Infectious Diseases Reference Laboratory, Doherty Institute
EPI_ISL_426954	Caly L., Seemann T., Sait, M., Schultz M., Druce J., Sherry, N.	Victorian Infectious Diseases Reference Laboratory (VIDRL)	Microbiological Diagnostic Unit Public Health Laboratory and Victorian Infectious Diseases Reference Laboratory, Doherty Institute
EPI_ISL_426955	Caly L., Seemann T., Sait, M., Schultz M., Druce J., Sherry, N.	Victorian Infectious Diseases Reference Laboratory (VIDRL)	Microbiological Diagnostic Unit Public Health Laboratory and Victorian Infectious Diseases Reference Laboratory, Doherty Institute
EPI_ISL_426956	Caly L., Seemann T., Sait, M., Schultz M., Druce J., Sherry, N.	Victorian Infectious Diseases Reference Laboratory (VIDRL)	Microbiological Diagnostic Unit Public Health Laboratory and Victorian Infectious Diseases Reference Laboratory, Doherty Institute
EPI_ISL_426957	Caly L., Seemann T., Sait, M., Schultz M., Druce J., Sherry, N.	Victorian Infectious Diseases Reference Laboratory (VIDRL)	Microbiological Diagnostic Unit Public Health Laboratory and Victorian Infectious Diseases Reference Laboratory, Doherty Institute
EPI_ISL_426958	Caly L., Seemann T., Sait, M., Schultz M., Druce J., Sherry, N.	Victorian Infectious Diseases Reference Laboratory (VIDRL)	Microbiological Diagnostic Unit Public Health Laboratory and Victorian Infectious Diseases Reference Laboratory, Doherty Institute
EPI_ISL_426959	Caly L., Seemann T., Sait, M., Schultz M., Druce J., Sherry, N.	Victorian Infectious Diseases Reference Laboratory (VIDRL)	Microbiological Diagnostic Unit Public Health Laboratory and Victorian Infectious Diseases Reference Laboratory, Doherty Institute
EPI_ISL_426960	Caly L., Seemann T., Sait, M., Schultz M., Druce J., Sherry, N.	Victorian Infectious Diseases Reference Laboratory (VIDRL)	Microbiological Diagnostic Unit Public Health Laboratory and Victorian Infectious Diseases Reference Laboratory, Doherty Institute
EPI_ISL_426961	Caly L., Seemann T., Sait, M., Schultz M., Druce J., Sherry, N.	Victorian Infectious Diseases Reference Laboratory (VIDRL)	Microbiological Diagnostic Unit Public Health Laboratory and Victorian Infectious Diseases Reference Laboratory, Doherty Institute
EPI_ISL_426962	Caly L., Seemann T., Sait, M., Schultz M., Druce J., Sherry, N.	Victorian Infectious Diseases Reference Laboratory (VIDRL)	Microbiological Diagnostic Unit Public Health Laboratory and Victorian Infectious Diseases Reference Laboratory, Doherty Institute
EPI_ISL_426963	Caly L., Seemann T., Sait, M., Schultz M., Druce J., Sherry, N.	Victorian Infectious Diseases Reference Laboratory (VIDRL)	Microbiological Diagnostic Unit Public Health Laboratory and Victorian Infectious Diseases Reference Laboratory, Doherty Institute
EPI_ISL_426964	Caly L., Seemann T., Sait, M., Schultz M., Druce J., Sherry, N.	Victorian Infectious Diseases Reference Laboratory (VIDRL)	Microbiological Diagnostic Unit Public Health Laboratory and Victorian Infectious Diseases Reference Laboratory, Doherty Institute
EPI_ISL_426965	Caly L., Seemann T., Sait, M., Schultz M., Druce J., Sherry, N.	Victorian Infectious Diseases Reference Laboratory (VIDRL)	Microbiological Diagnostic Unit Public Health Laboratory and Victorian Infectious Diseases Reference Laboratory, Doherty Institute
EPI_ISL_426966	Caly L., Seemann T., Sait, M., Schultz M., Druce J., Sherry, N.	Victorian Infectious Diseases Reference Laboratory (VIDRL)	Microbiological Diagnostic Unit Public Health Laboratory and Victorian Infectious Diseases Reference Laboratory, Doherty Institute
EPI_ISL_426967	Caly L., Seemann T., Sait, M., Schultz M., Druce J., Sherry, N.	Victorian Infectious Diseases Reference Laboratory (VIDRL)	Microbiological Diagnostic Unit Public Health Laboratory and Victorian Infectious Diseases Reference Laboratory, Doherty Institute
EPI_ISL_426968	Caly L., Seemann T., Sait, M., Schultz M., Druce J., Sherry, N.	Victorian Infectious Diseases Reference Laboratory (VIDRL)	Microbiological Diagnostic Unit Public Health Laboratory and Victorian Infectious Diseases Reference Laboratory, Doherty Institute
EPI_ISL_426969	Caly L., Seemann T., Sait, M., Schultz M., Druce J., Sherry, N.	Victorian Infectious Diseases Reference Laboratory (VIDRL)	Microbiological Diagnostic Unit Public Health Laboratory and Victorian Infectious Diseases Reference Laboratory, Doherty Institute
EPI_ISL_426970	Caly L., Seemann T., Sait, M., Schultz M., Druce J., Sherry, N.	Victorian Infectious Diseases Reference Laboratory (VIDRL)	Microbiological Diagnostic Unit Public Health Laboratory and Victorian Infectious Diseases Reference Laboratory, Doherty Institute
EPI_ISL_426971	Caly L., Seemann T., Sait, M., Schultz M., Druce J., Sherry, N.	Victorian Infectious Diseases Reference Laboratory (VIDRL)	Microbiological Diagnostic Unit Public Health Laboratory and Victorian Infectious Diseases Reference Laboratory, Doherty Institute
EPI_ISL_426972	Caly L., Seemann T., Sait, M., Schultz M., Druce J., Sherry, N.	Victorian Infectious Diseases Reference Laboratory (VIDRL)	Microbiological Diagnostic Unit Public Health Laboratory and Victorian Infectious Diseases Reference Laboratory, Doherty Institute
EPI_ISL_426973	Caly L., Seemann T., Sait, M., Schultz M., Druce J., Sherry, N.	Victorian Infectious Diseases Reference Laboratory (VIDRL)	Microbiological Diagnostic Unit Public Health Laboratory and Victorian Infectious Diseases Reference Laboratory, Doherty Institute
EPI_ISL_426974	Caly L., Seemann T., Sait, M., Schultz M., Druce J., Sherry, N.	Victorian Infectious Diseases Reference Laboratory (VIDRL)	Microbiological Diagnostic Unit Public Health Laboratory and Victorian Infectious Diseases Reference Laboratory, Doherty Institute
EPI_ISL_426975	Caly L., Seemann T., Sait, M., Schultz M., Druce J., Sherry, N.	Victorian Infectious Diseases Reference Laboratory (VIDRL)	Microbiological Diagnostic Unit Public Health Laboratory and Victorian Infectious Diseases Reference Laboratory, Doherty Institute
EPI_ISL_426976	Caly L., Seemann T., Sait, M., Schultz M., Druce J., Sherry, N.	Victorian Infectious Diseases Reference Laboratory (VIDRL)	Microbiological Diagnostic Unit Public Health Laboratory and Victorian Infectious Diseases Reference Laboratory, Doherty Institute
EPI_ISL_426977	Caly L., Seemann T., Sait, M., Schultz M., Druce J., Sherry, N.	Victorian Infectious Diseases Reference Laboratory (VIDRL)	Microbiological Diagnostic Unit Public Health Laboratory and Victorian Infectious Diseases Reference Laboratory, Doherty Institute
EPI_ISL_426978	Caly L., Seemann T., Sait, M., Schultz M., Druce J., Sherry, N.	Victorian Infectious Diseases Reference Laboratory (VIDRL)	Microbiological Diagnostic Unit Public Health Laboratory and Victorian Infectious Diseases Reference Laboratory, Doherty Institute
EPI_ISL_426979	Caly L., Seemann T., Sait, M., Schultz M., Druce J., Sherry, N.	Victorian Infectious Diseases Reference Laboratory (VIDRL)	Microbiological Diagnostic Unit Public Health Laboratory and Victorian Infectious Diseases Reference Laboratory, Doherty Institute
EPI_ISL_426980	Caly L., Seemann T., Sait, M., Schultz M., Druce J., Sherry, N.	Victorian Infectious Diseases Reference Laboratory (VIDRL)	Microbiological Diagnostic Unit Public Health Laboratory and Victorian Infectious Diseases Reference Laboratory, Doherty Institute
EPI_ISL_426981	Caly L., Seemann T., Sait, M., Schultz M., Druce J., Sherry, N.	Victorian Infectious Diseases Reference Laboratory (VIDRL)	Microbiological Diagnostic Unit Public Health Laboratory and Victorian Infectious Diseases Reference Laboratory, Doherty Institute
EPI_ISL_426982	Caly L., Seemann T., Sait, M., Schultz M., Druce J., Sherry, N.	Victorian Infectious Diseases Reference Laboratory (VIDRL)	Microbiological Diagnostic Unit Public Health Laboratory and Victorian Infectious Diseases Reference Laboratory, Doherty Institute
EPI_ISL_426983	Caly L., Seemann T., Sait, M., Schultz M., Druce J., Sherry, N.	Victorian Infectious Diseases Reference Laboratory (VIDRL)	Microbiological Diagnostic Unit Public Health Laboratory and Victorian Infectious Diseases Reference Laboratory, Doherty Institute
EPI_ISL_426984	Caly L., Seemann T., Sait, M., Schultz M., Druce J., Sherry, N.	Victorian Infectious Diseases Reference Laboratory (VIDRL)	Microbiological Diagnostic Unit Public Health Laboratory and Victorian Infectious Diseases Reference Laboratory, Doherty Institute
EPI_ISL_426985	Caly L., Seemann T., Sait, M., Schultz M., Druce J., Sherry, N.	Victorian Infectious Diseases Reference Laboratory (VIDRL)	Microbiological Diagnostic Unit Public Health Laboratory and Victorian Infectious Diseases Reference Laboratory, Doherty Institute
EPI_ISL_426986	Caly L., Seemann T., Sait, M., Schultz M., Druce J., Sherry, N.	Victorian Infectious Diseases Reference Laboratory (VIDRL)	Microbiological Diagnostic Unit Public Health Laboratory and Victorian Infectious Diseases Reference Laboratory, Doherty Institute
EPI_ISL_426987	Caly L., Seemann T., Sait, M., Schultz M., Druce J., Sherry, N.	Victorian Infectious Diseases Reference Laboratory (VIDRL)	Microbiological Diagnostic Unit Public Health Laboratory and Victorian Infectious Diseases Reference Laboratory, Doherty Institute
EPI_ISL_426988	Caly L., Seemann T., Sait, M., Schultz M., Druce J., Sherry, N.	Victorian Infectious Diseases Reference Laboratory (VIDRL)	Microbiological Diagnostic Unit Public Health Laboratory and Victorian Infectious Diseases Reference Laboratory, Doherty Institute
EPI_ISL_426989	Caly L., Seemann T., Sait, M., Schultz M., Druce J., Sherry, N.	Victorian Infectious Diseases Reference Laboratory (VIDRL)	Microbiological Diagnostic Unit Public Health Laboratory and Victorian Infectious Diseases Reference Laboratory, Doherty Institute
EPI_ISL_426990	Caly L., Seemann T., Sait, M., Schultz M., Druce J., Sherry, N.	Victorian Infectious Diseases Reference Laboratory (VIDRL)	Microbiological Diagnostic Unit Public Health Laboratory and Victorian Infectious Diseases Reference Laboratory, Doherty Institute
EPI_ISL_426991	Caly L., Seemann T., Sait, M., Schultz M., Druce J., Sherry, N.	Victorian Infectious Diseases Reference Laboratory (VIDRL)	Microbiological Diagnostic Unit Public Health Laboratory and Victorian Infectious Diseases Reference Laboratory, Doherty Institute
EPI_ISL_426992	Caly L., Seemann T., Sait, M., Schultz M., Druce J., Sherry, N.	Victorian Infectious Diseases Reference Laboratory (VIDRL)	Microbiological Diagnostic Unit Public Health Laboratory and Victorian Infectious Diseases Reference Laboratory, Doherty Institute
EPI_ISL_426993	Caly L., Seemann T., Sait, M., Schultz M., Druce J., Sherry, N.	Victorian Infectious Diseases Reference Laboratory (VIDRL)	Microbiological Diagnostic Unit Public Health Laboratory and Victorian Infectious Diseases Reference Laboratory, Doherty Institute
EPI_ISL_426994	Caly L., Seemann T., Sait, M., Schultz M., Druce J., Sherry, N.	Victorian Infectious Diseases Reference Laboratory (VIDRL)	Microbiological Diagnostic Unit Public Health Laboratory and Victorian Infectious Diseases Reference Laboratory, Doherty Institute
EPI_ISL_426995	Caly L., Seemann T., Sait, M., Schultz M., Druce J., Sherry, N.	Victorian Infectious Diseases Reference Laboratory (VIDRL)	Microbiological Diagnostic Unit Public Health Laboratory and Victorian Infectious Diseases Reference Laboratory, Doherty Institute
EPI_ISL_426996	Caly L., Seemann T., Sait, M., Schultz M., Druce J., Sherry, N.	Victorian Infectious Diseases Reference Laboratory (VIDRL)	Microbiological Diagnostic Unit Public Health Laboratory and Victorian Infectious Diseases Reference Laboratory, Doherty Institute
EPI_ISL_426997	Caly L., Seemann T., Sait, M., Schultz M., Druce J., Sherry, N.	Victorian Infectious Diseases Reference Laboratory (VIDRL)	Microbiological Diagnostic Unit Public Health Laboratory and Victorian Infectious Diseases Reference Laboratory, Doherty Institute
EPI_ISL_426998	Caly L., Seemann T., Sait, M., Schultz M., Druce J., Sherry, N.	Victorian Infectious Diseases Reference Laboratory (VIDRL)	Microbiological Diagnostic Unit Public Health Laboratory and Victorian Infectious Diseases Reference Laboratory, Doherty Institute
EPI_ISL_426999	Caly L., Seemann T., Sait, M., Schultz M., Druce J., Sherry, N.	Victorian Infectious Diseases Reference Laboratory (VIDRL)	Microbiological Diagnostic Unit Public Health Laboratory and Victorian Infectious Diseases Reference Laboratory, Doherty Institute
EPI_ISL_427000	Caly L., Seemann T., Sait, M., Schultz M., Druce J., Sherry, N.	Victorian Infectious Diseases Reference Laboratory (VIDRL)	Microbiological Diagnostic Unit Public Health Laboratory and Victorian Infectious Diseases Reference Laboratory, Doherty Institute
EPI_ISL_427001	Caly L., Seemann T., Sait, M., Schultz M., Druce J., Sherry, N.	Victorian Infectious Diseases Reference Laboratory (VIDRL)	Microbiological Diagnostic Unit Public Health Laboratory and Victorian Infectious Diseases Reference Laboratory, Doherty Institute
EPI_ISL_427002	Caly L., Seemann T., Sait, M., Schultz M., Druce J., Sherry, N.	Victorian Infectious Diseases Reference Laboratory (VIDRL)	Microbiological Diagnostic Unit Public Health Laboratory and Victorian Infectious Diseases Reference Laboratory, Doherty Institute
EPI_ISL_427003	Caly L., Seemann T., Sait, M., Schultz M., Druce J., Sherry, N.	Victorian Infectious Diseases Reference Laboratory (VIDRL)	Microbiological Diagnostic Unit Public Health Laboratory and Victorian Infectious Diseases Reference Laboratory, Doherty Institute
EPI_ISL_427004	Caly L., Seemann T., Sait, M., Schultz M., Druce J., Sherry, N.	Victorian Infectious Diseases Reference Laboratory (VIDRL)	Microbiological Diagnostic Unit Public Health Laboratory and Victorian Infectious Diseases Reference Laboratory, Doherty Institute
EPI_ISL_427006	Caly L., Seemann T., Sait, M., Schultz M., Druce J., Sherry, N.	Victorian Infectious Diseases Reference Laboratory (VIDRL)	Microbiological Diagnostic Unit Public Health Laboratory and Victorian Infectious Diseases Reference Laboratory, Doherty Institute
EPI_ISL_427007	Caly L., Seemann T., Sait, M., Schultz M., Druce J., Sherry, N.	Victorian Infectious Diseases Reference Laboratory (VIDRL)	Microbiological Diagnostic Unit Public Health Laboratory and Victorian Infectious Diseases Reference Laboratory, Doherty Institute
EPI_ISL_427008	Caly L., Seemann T., Sait, M., Schultz M., Druce J., Sherry, N.	Victorian Infectious Diseases Reference Laboratory (VIDRL)	Microbiological Diagnostic Unit Public Health Laboratory and Victorian Infectious Diseases Reference Laboratory, Doherty Institute
EPI_ISL_427009	Caly L., Seemann T., Sait, M., Schultz M., Druce J., Sherry, N.	Victorian Infectious Diseases Reference Laboratory (VIDRL)	Microbiological Diagnostic Unit Public Health Laboratory and Victorian Infectious Diseases Reference Laboratory, Doherty Institute
EPI_ISL_427010	Caly L., Seemann T., Sait, M., Schultz M., Druce J., Sherry, N.	Victorian Infectious Diseases Reference Laboratory (VIDRL)	Microbiological Diagnostic Unit Public Health Laboratory and Victorian Infectious Diseases Reference Laboratory, Doherty Institute
EPI_ISL_427011	Caly L., Seemann T., Sait, M., Schultz M., Druce J., Sherry, N.	Victorian Infectious Diseases Reference Laboratory (VIDRL)	Microbiological Diagnostic Unit Public Health Laboratory and Victorian Infectious Diseases Reference Laboratory, Doherty Institute
EPI_ISL_427012	Caly L., Seemann T., Sait, M., Schultz M., Druce J., Sherry, N.	Victorian Infectious Diseases Reference Laboratory (VIDRL)	Microbiological Diagnostic Unit Public Health Laboratory and Victorian Infectious Diseases Reference Laboratory, Doherty Institute
EPI_ISL_427013	Caly L., Seemann T., Sait, M., Schultz M., Druce J., Sherry, N.	Victorian Infectious Diseases Reference Laboratory (VIDRL)	Microbiological Diagnostic Unit Public Health Laboratory and Victorian Infectious Diseases Reference Laboratory, Doherty Institute
EPI_ISL_427014	Caly L., Seemann T., Sait, M., Schultz M., Druce J., Sherry, N.	Victorian Infectious Diseases Reference Laboratory (VIDRL)	Microbiological Diagnostic Unit Public Health Laboratory and Victorian Infectious Diseases Reference Laboratory, Doherty Institute
EPI_ISL_427015	Caly L., Seemann T., Sait, M., Schultz M., Druce J., Sherry, N.	Victorian Infectious Diseases Reference Laboratory (VIDRL)	Microbiological Diagnostic Unit Public Health Laboratory and Victorian Infectious Diseases Reference Laboratory, Doherty Institute
EPI_ISL_427016	Caly L., Seemann T., Sait, M., Schultz M., Druce J., Sherry, N.	Victorian Infectious Diseases Reference Laboratory (VIDRL)	Microbiological Diagnostic Unit Public Health Laboratory and Victorian Infectious Diseases Reference Laboratory, Doherty Institute
EPI_ISL_427017	Caly L., Seemann T., Sait, M., Schultz M., Druce J., Sherry, N.	Victorian Infectious Diseases Reference Laboratory (VIDRL)	Microbiological Diagnostic Unit Public Health Laboratory and Victorian Infectious Diseases Reference Laboratory, Doherty Institute
EPI_ISL_427018	Caly L., Seemann T., Sait, M., Schultz M., Druce J., Sherry, N.	Victorian Infectious Diseases Reference Laboratory (VIDRL)	Microbiological Diagnostic Unit Public Health Laboratory and Victorian Infectious Diseases Reference Laboratory, Doherty Institute
EPI_ISL_427019	Caly L., Seemann T., Sait, M., Schultz M., Druce J., Sherry, N.	Victorian Infectious Diseases Reference Laboratory (VIDRL)	Microbiological Diagnostic Unit Public Health Laboratory and Victorian Infectious Diseases Reference Laboratory, Doherty Institute
EPI_ISL_427020	Caly L., Seemann T., Sait, M., Schultz M., Druce J., Sherry, N.	Victorian Infectious Diseases Reference Laboratory (VIDRL)	Microbiological Diagnostic Unit Public Health Laboratory and Victorian Infectious Diseases Reference Laboratory, Doherty Institute
EPI_ISL_427022	Caly L., Seemann T., Sait, M., Schultz M., Druce J., Sherry, N.	Victorian Infectious Diseases Reference Laboratory (VIDRL)	Microbiological Diagnostic Unit Public Health Laboratory and Victorian Infectious Diseases Reference Laboratory, Doherty Institute
EPI_ISL_427023	Caly L., Seemann T., Sait, M., Schultz M., Druce J., Sherry, N.	Victorian Infectious Diseases Reference Laboratory (VIDRL)	Microbiological Diagnostic Unit Public Health Laboratory and Victorian Infectious Diseases Reference Laboratory, Doherty Institute
EPI_ISL_427024	Caly L., Seemann T., Sait, M., Schultz M., Druce J., Sherry, N.	Victorian Infectious Diseases Reference Laboratory (VIDRL)	Microbiological Diagnostic Unit Public Health Laboratory and Victorian Infectious Diseases Reference Laboratory, Doherty Institute
EPI_ISL_427025	Caly L., Seemann T., Sait, M., Schultz M., Druce J., Sherry, N.	Victorian Infectious Diseases Reference Laboratory (VIDRL)	Microbiological Diagnostic Unit Public Health Laboratory and Victorian Infectious Diseases Reference Laboratory, Doherty Institute
EPI_ISL_427026	Caly L., Seemann T., Sait, M., Schultz M., Druce J., Sherry, N.	Victorian Infectious Diseases Reference Laboratory (VIDRL)	Microbiological Diagnostic Unit Public Health Laboratory and Victorian Infectious Diseases Reference Laboratory, Doherty Institute
EPI_ISL_427028	Caly L., Seemann T., Sait, M., Schultz M., Druce J., Sherry, N.	Victorian Infectious Diseases Reference Laboratory (VIDRL)	Microbiological Diagnostic Unit Public Health Laboratory and Victorian Infectious Diseases Reference Laboratory, Doherty Institute
EPI_ISL_427029	Caly L., Seemann T., Sait, M., Schultz M., Druce J., Sherry, N.	Victorian Infectious Diseases Reference Laboratory (VIDRL)	Microbiological Diagnostic Unit Public Health Laboratory and Victorian Infectious Diseases Reference Laboratory, Doherty Institute
EPI_ISL_427030	Caly L., Seemann T., Sait, M., Schultz M., Druce J., Sherry, N.	Victorian Infectious Diseases Reference Laboratory (VIDRL)	Microbiological Diagnostic Unit Public Health Laboratory and Victorian Infectious Diseases Reference Laboratory, Doherty Institute
EPI_ISL_427031	Caly L., Seemann T., Sait, M., Schultz M., Druce J., Sherry, N.	Victorian Infectious Diseases Reference Laboratory (VIDRL)	Microbiological Diagnostic Unit Public Health Laboratory and Victorian Infectious Diseases Reference Laboratory, Doherty Institute
EPI_ISL_427032	Caly L., Seemann T., Sait, M., Schultz M., Druce J., Sherry, N.	Victorian Infectious Diseases Reference Laboratory (VIDRL)	Microbiological Diagnostic Unit Public Health Laboratory and Victorian Infectious Diseases Reference Laboratory, Doherty Institute
EPI_ISL_427034	Caly L., Seemann T., Sait, M., Schultz M., Druce J., Sherry, N.	Victorian Infectious Diseases Reference Laboratory (VIDRL)	Microbiological Diagnostic Unit Public Health Laboratory and Victorian Infectious Diseases Reference Laboratory, Doherty Institute
EPI_ISL_427035	Caly L., Seemann T., Sait, M., Schultz M., Druce J., Sherry, N.	Victorian Infectious Diseases Reference Laboratory (VIDRL)	Microbiological Diagnostic Unit Public Health Laboratory and Victorian Infectious Diseases Reference Laboratory, Doherty Institute
EPI_ISL_427036	Caly L., Seemann T., Sait, M., Schultz M., Druce J., Sherry, N.	Victorian Infectious Diseases Reference Laboratory (VIDRL)	Microbiological Diagnostic Unit Public Health Laboratory and Victorian Infectious Diseases Reference Laboratory, Doherty Institute
EPI_ISL_427038	Caly L., Seemann T., Sait, M., Schultz M., Druce J., Sherry, N.	Victorian Infectious Diseases Reference Laboratory (VIDRL)	Microbiological Diagnostic Unit Public Health Laboratory and Victorian Infectious Diseases Reference Laboratory, Doherty Institute
EPI_ISL_427039	Caly L., Seemann T., Sait, M., Schultz M., Druce J., Sherry, N.	Victorian Infectious Diseases Reference Laboratory (VIDRL)	Microbiological Diagnostic Unit Public Health Laboratory and Victorian Infectious Diseases Reference Laboratory, Doherty Institute
EPI_ISL_427040	Caly L., Seemann T., Sait, M., Schultz M., Druce J., Sherry, N.	Victorian Infectious Diseases Reference Laboratory (VIDRL)	Microbiological Diagnostic Unit Public Health Laboratory and Victorian Infectious Diseases Reference Laboratory, Doherty Institute
EPI_ISL_427041	Caly L., Seemann T., Sait, M., Schultz M., Druce J., Sherry, N.	Victorian Infectious Diseases Reference Laboratory (VIDRL)	Microbiological Diagnostic Unit Public Health Laboratory and Victorian Infectious Diseases Reference Laboratory, Doherty Institute
EPI_ISL_427042	Caly L., Seemann T., Sait, M., Schultz M., Druce J., Sherry, N.	Victorian Infectious Diseases Reference Laboratory (VIDRL)	Microbiological Diagnostic Unit Public Health Laboratory and Victorian Infectious Diseases Reference Laboratory, Doherty Institute
EPI_ISL_427044	Caly L., Seemann T., Sait, M., Schultz M., Druce J., Sherry, N.	Victorian Infectious Diseases Reference Laboratory (VIDRL)	Microbiological Diagnostic Unit Public Health Laboratory and Victorian Infectious Diseases Reference Laboratory, Doherty Institute
EPI_ISL_427045	Caly L., Seemann T., Sait, M., Schultz M., Druce J., Sherry, N.	Victorian Infectious Diseases Reference Laboratory (VIDRL)	Microbiological Diagnostic Unit Public Health Laboratory and Victorian Infectious Diseases Reference Laboratory, Doherty Institute
EPI_ISL_427046	Caly L., Seemann T., Sait, M., Schultz M., Druce J., Sherry, N.	Victorian Infectious Diseases Reference Laboratory (VIDRL)	Microbiological Diagnostic Unit Public Health Laboratory and Victorian Infectious Diseases Reference Laboratory, Doherty Institute
EPI_ISL_427047	Caly L., Seemann T., Sait, M., Schultz M., Druce J., Sherry, N.	Victorian Infectious Diseases Reference Laboratory (VIDRL)	Microbiological Diagnostic Unit Public Health Laboratory and Victorian Infectious Diseases Reference Laboratory, Doherty Institute
EPI_ISL_427048	Caly L., Seemann T., Sait, M., Schultz M., Druce J., Sherry, N.	Victorian Infectious Diseases Reference Laboratory (VIDRL)	Microbiological Diagnostic Unit Public Health Laboratory and Victorian Infectious Diseases Reference Laboratory, Doherty Institute
EPI_ISL_427049	Caly L., Seemann T., Sait, M., Schultz M., Druce J., Sherry, N.	Victorian Infectious Diseases Reference Laboratory (VIDRL)	Microbiological Diagnostic Unit Public Health Laboratory and Victorian Infectious Diseases Reference Laboratory, Doherty Institute
EPI_ISL_427050	Caly L., Seemann T., Sait, M., Schultz M., Druce J., Sherry, N.	Victorian Infectious Diseases Reference Laboratory (VIDRL)	Microbiological Diagnostic Unit Public Health Laboratory and Victorian Infectious Diseases Reference Laboratory, Doherty Institute
EPI_ISL_427053	Caly L., Seemann T., Sait, M., Schultz M., Druce J., Sherry, N.	Victorian Infectious Diseases Reference Laboratory (VIDRL)	Microbiological Diagnostic Unit Public Health Laboratory and Victorian Infectious Diseases Reference Laboratory, Doherty Institute
EPI_ISL_427054	Seemann T., Schultz M., Sait, M., Sherry, N.	Microbiological Diagnostic Unit Public Health Laboratory	Microbiological Diagnostic Unit Public Health Laboratory
EPI_ISL_427055	Seemann T., Schultz M., Sait, M., Sherry, N.	Microbiological Diagnostic Unit Public Health Laboratory	Microbiological Diagnostic Unit Public Health Laboratory
EPI_ISL_427056	Seemann T., Schultz M., Sait, M., Sherry, N.	Microbiological Diagnostic Unit Public Health Laboratory	Microbiological Diagnostic Unit Public Health Laboratory
EPI_ISL_427057	Seemann T., Schultz M., Sait, M., Sherry, N.	Microbiological Diagnostic Unit Public Health Laboratory	Microbiological Diagnostic Unit Public Health Laboratory
EPI_ISL_427058	Seemann T., Schultz M., Sait, M., Sherry, N.	Microbiological Diagnostic Unit Public Health Laboratory	Microbiological Diagnostic Unit Public Health Laboratory
EPI_ISL_427059	Seemann T., Schultz M., Sait, M., Sherry, N.	Microbiological Diagnostic Unit Public Health Laboratory	Microbiological Diagnostic Unit Public Health Laboratory
EPI_ISL_427060	Seemann T., Schultz M., Sait, M., Sherry, N.	Microbiological Diagnostic Unit Public Health Laboratory	Microbiological Diagnostic Unit Public Health Laboratory
EPI_ISL_427061	Seemann T., Schultz M., Sait, M., Sherry, N.	Microbiological Diagnostic Unit Public Health Laboratory	Microbiological Diagnostic Unit Public Health Laboratory
EPI_ISL_427062	Seemann T., Schultz M., Sait, M., Sherry, N.	Microbiological Diagnostic Unit Public Health Laboratory	Microbiological Diagnostic Unit Public Health Laboratory
EPI_ISL_427063	Seemann T., Schultz M., Sait, M., Sherry, N.	Microbiological Diagnostic Unit Public Health Laboratory	Microbiological Diagnostic Unit Public Health Laboratory
EPI_ISL_427064	Seemann T., Schultz M., Sait, M., Sherry, N.	Microbiological Diagnostic Unit Public Health Laboratory	Microbiological Diagnostic Unit Public Health Laboratory
EPI_ISL_427065	Seemann T., Schultz M., Sait, M., Sherry, N.	Microbiological Diagnostic Unit Public Health Laboratory	Microbiological Diagnostic Unit Public Health Laboratory
EPI_ISL_427066	Seemann T., Schultz M., Sait, M., Sherry, N.	Microbiological Diagnostic Unit Public Health Laboratory	Microbiological Diagnostic Unit Public Health Laboratory
EPI_ISL_427067	Seemann T., Schultz M., Sait, M., Sherry, N.	Microbiological Diagnostic Unit Public Health Laboratory	Microbiological Diagnostic Unit Public Health Laboratory
EPI_ISL_427068	Seemann T., Schultz M., Sait, M., Sherry, N.	Microbiological Diagnostic Unit Public Health Laboratory	Microbiological Diagnostic Unit Public Health Laboratory
EPI_ISL_427069	Seemann T., Schultz M., Sait, M., Sherry, N.	Microbiological Diagnostic Unit Public Health Laboratory	Microbiological Diagnostic Unit Public Health Laboratory
EPI_ISL_427070	Seemann T., Schultz M., Sait, M., Sherry, N.	Microbiological Diagnostic Unit Public Health Laboratory	Microbiological Diagnostic Unit Public Health Laboratory
EPI_ISL_427071	Seemann T., Schultz M., Sait, M., Sherry, N.	Microbiological Diagnostic Unit Public Health Laboratory	Microbiological Diagnostic Unit Public Health Laboratory
EPI_ISL_427072	Seemann T., Schultz M., Sait, M., Sherry, N.	Microbiological Diagnostic Unit Public Health Laboratory	Microbiological Diagnostic Unit Public Health Laboratory
EPI_ISL_427073	Seemann T., Schultz M., Sait, M., Sherry, N.	Microbiological Diagnostic Unit Public Health Laboratory	Microbiological Diagnostic Unit Public Health Laboratory
EPI_ISL_427074	Seemann T., Schultz M., Sait, M., Sherry, N.	Microbiological Diagnostic Unit Public Health Laboratory	Microbiological Diagnostic Unit Public Health Laboratory
EPI_ISL_427075	Seemann T., Schultz M., Sait, M., Sherry, N.	Microbiological Diagnostic Unit Public Health Laboratory	Microbiological Diagnostic Unit Public Health Laboratory
EPI_ISL_427076	Seemann T., Schultz M., Sait, M., Sherry, N.	Microbiological Diagnostic Unit Public Health Laboratory	Microbiological Diagnostic Unit Public Health Laboratory
EPI_ISL_427077	Seemann T., Schultz M., Sait, M., Sherry, N.	Microbiological Diagnostic Unit Public Health Laboratory	Microbiological Diagnostic Unit Public Health Laboratory
EPI_ISL_427078	Seemann T., Schultz M., Sait, M., Sherry, N.	Microbiological Diagnostic Unit Public Health Laboratory	Microbiological Diagnostic Unit Public Health Laboratory
EPI_ISL_427079	Caly L., Seemann T., Sait, M., Schultz M., Druce J., Sherry, N.	Victorian Infectious Diseases Reference Laboratory (VIDRL)	Microbiological Diagnostic Unit Public Health Laboratory and Victorian Infectious Diseases Reference Laboratory, Doherty Institute
EPI_ISL_427080	Caly L., Seemann T., Sait, M., Schultz M., Druce J., Sherry, N.	Victorian Infectious Diseases Reference Laboratory (VIDRL)	Microbiological Diagnostic Unit Public Health Laboratory and Victorian Infectious Diseases Reference Laboratory, Doherty Institute
EPI_ISL_427081	Caly L., Seemann T., Sait, M., Schultz M., Druce J., Sherry, N.	Victorian Infectious Diseases Reference Laboratory (VIDRL)	Microbiological Diagnostic Unit Public Health Laboratory and Victorian Infectious Diseases Reference Laboratory, Doherty Institute
EPI_ISL_427082	Caly L., Seemann T., Sait, M., Schultz M., Druce J., Sherry, N.	Victorian Infectious Diseases Reference Laboratory (VIDRL)	Microbiological Diagnostic Unit Public Health Laboratory and Victorian Infectious Diseases Reference Laboratory, Doherty Institute
EPI_ISL_427083	Caly L., Seemann T., Sait, M., Schultz M., Druce J., Sherry, N.	Victorian Infectious Diseases Reference Laboratory (VIDRL)	Microbiological Diagnostic Unit Public Health Laboratory and Victorian Infectious Diseases Reference Laboratory, Doherty Institute
EPI_ISL_427084	Caly L., Seemann T., Sait, M., Schultz M., Druce J., Sherry, N.	Victorian Infectious Diseases Reference Laboratory (VIDRL)	Microbiological Diagnostic Unit Public Health Laboratory and Victorian Infectious Diseases Reference Laboratory, Doherty Institute
EPI_ISL_427085	Caly L., Seemann T., Sait, M., Schultz M., Druce J., Sherry, N.	Victorian Infectious Diseases Reference Laboratory (VIDRL)	Microbiological Diagnostic Unit Public Health Laboratory and Victorian Infectious Diseases Reference Laboratory, Doherty Institute
EPI_ISL_427086	Caly L., Seemann T., Sait, M., Schultz M., Druce J., Sherry, N.	Victorian Infectious Diseases Reference Laboratory (VIDRL)	Microbiological Diagnostic Unit Public Health Laboratory and Victorian Infectious Diseases Reference Laboratory, Doherty Institute
EPI_ISL_427087	Caly L., Seemann T., Sait, M., Schultz M., Druce J., Sherry, N.	Victorian Infectious Diseases Reference Laboratory (VIDRL)	Microbiological Diagnostic Unit Public Health Laboratory and Victorian Infectious Diseases Reference Laboratory, Doherty Institute
EPI_ISL_427088	Caly L., Seemann T., Sait, M., Schultz M., Druce J., Sherry, N.	Victorian Infectious Diseases Reference Laboratory (VIDRL)	Microbiological Diagnostic Unit Public Health Laboratory and Victorian Infectious Diseases Reference Laboratory, Doherty Institute
EPI_ISL_427089	Caly L., Seemann T., Sait, M., Schultz M., Druce J., Sherry, N.	Victorian Infectious Diseases Reference Laboratory (VIDRL)	Microbiological Diagnostic Unit Public Health Laboratory and Victorian Infectious Diseases Reference Laboratory, Doherty Institute
EPI_ISL_427090	Caly L., Seemann T., Sait, M., Schultz M., Druce J., Sherry, N.	Victorian Infectious Diseases Reference Laboratory (VIDRL)	Microbiological Diagnostic Unit Public Health Laboratory and Victorian Infectious Diseases Reference Laboratory, Doherty Institute
EPI_ISL_427091	Caly L., Seemann T., Sait, M., Schultz M., Druce J., Sherry, N.	Victorian Infectious Diseases Reference Laboratory (VIDRL)	Microbiological Diagnostic Unit Public Health Laboratory and Victorian Infectious Diseases Reference Laboratory, Doherty Institute
EPI_ISL_427092	Caly L., Seemann T., Sait, M., Schultz M., Druce J., Sherry, N.	Victorian Infectious Diseases Reference Laboratory (VIDRL)	Microbiological Diagnostic Unit Public Health Laboratory and Victorian Infectious Diseases Reference Laboratory, Doherty Institute
EPI_ISL_427093	Caly L., Seemann T., Sait, M., Schultz M., Druce J., Sherry, N.	Victorian Infectious Diseases Reference Laboratory (VIDRL)	Microbiological Diagnostic Unit Public Health Laboratory and Victorian Infectious Diseases Reference Laboratory, Doherty Institute
EPI_ISL_427094	Caly L., Seemann T., Sait, M., Schultz M., Druce J., Sherry, N.	Victorian Infectious Diseases Reference Laboratory (VIDRL)	Microbiological Diagnostic Unit Public Health Laboratory and Victorian Infectious Diseases Reference Laboratory, Doherty Institute
EPI_ISL_427095	Caly L., Seemann T., Sait, M., Schultz M., Druce J., Sherry, N.	Victorian Infectious Diseases Reference Laboratory (VIDRL)	Microbiological Diagnostic Unit Public Health Laboratory and Victorian Infectious Diseases Reference Laboratory, Doherty Institute
EPI_ISL_427096	Caly L., Seemann T., Sait, M., Schultz M., Druce J., Sherry, N.	Victorian Infectious Diseases Reference Laboratory (VIDRL)	Microbiological Diagnostic Unit Public Health Laboratory and Victorian Infectious Diseases Reference Laboratory, Doherty Institute
EPI_ISL_427097	Caly L., Seemann T., Sait, M., Schultz M., Druce J., Sherry, N.	Victorian Infectious Diseases Reference Laboratory (VIDRL)	Microbiological Diagnostic Unit Public Health Laboratory and Victorian Infectious Diseases Reference Laboratory, Doherty Institute
EPI_ISL_427099	Caly L., Seemann T., Sait, M., Schultz M., Druce J., Sherry, N.	Victorian Infectious Diseases Reference Laboratory (VIDRL)	Microbiological Diagnostic Unit Public Health Laboratory and Victorian Infectious Diseases Reference Laboratory, Doherty Institute
EPI_ISL_427100	Caly L., Seemann T., Sait, M., Schultz M., Druce J., Sherry, N.	Victorian Infectious Diseases Reference Laboratory (VIDRL)	Microbiological Diagnostic Unit Public Health Laboratory and Victorian Infectious Diseases Reference Laboratory, Doherty Institute
EPI_ISL_427101	Caly L., Seemann T., Sait, M., Schultz M., Druce J., Sherry, N.	Victorian Infectious Diseases Reference Laboratory (VIDRL)	Microbiological Diagnostic Unit Public Health Laboratory and Victorian Infectious Diseases Reference Laboratory, Doherty Institute
EPI_ISL_427102	Caly L., Seemann T., Sait, M., Schultz M., Druce J., Sherry, N.	Victorian Infectious Diseases Reference Laboratory (VIDRL)	Microbiological Diagnostic Unit Public Health Laboratory and Victorian Infectious Diseases Reference Laboratory, Doherty Institute
EPI_ISL_427103	Caly L., Seemann T., Sait, M., Schultz M., Druce J., Sherry, N.	Victorian Infectious Diseases Reference Laboratory (VIDRL)	Microbiological Diagnostic Unit Public Health Laboratory and Victorian Infectious Diseases Reference Laboratory, Doherty Institute
EPI_ISL_427104	Caly L., Seemann T., Sait, M., Schultz M., Druce J., Sherry, N.	Victorian Infectious Diseases Reference Laboratory (VIDRL)	Microbiological Diagnostic Unit Public Health Laboratory and Victorian Infectious Diseases Reference Laboratory, Doherty Institute
EPI_ISL_427105	Caly L., Seemann T., Sait, M., Schultz M., Druce J., Sherry, N.	Victorian Infectious Diseases Reference Laboratory (VIDRL)	Microbiological Diagnostic Unit Public Health Laboratory and Victorian Infectious Diseases Reference Laboratory, Doherty Institute
EPI_ISL_427106	Caly L., Seemann T., Sait, M., Schultz M., Druce J., Sherry, N.	Victorian Infectious Diseases Reference Laboratory (VIDRL)	Microbiological Diagnostic Unit Public Health Laboratory and Victorian Infectious Diseases Reference Laboratory, Doherty Institute
EPI_ISL_427107	Caly L., Seemann T., Sait, M., Schultz M., Druce J., Sherry, N.	Victorian Infectious Diseases Reference Laboratory (VIDRL)	Microbiological Diagnostic Unit Public Health Laboratory and Victorian Infectious Diseases Reference Laboratory, Doherty Institute
EPI_ISL_427108	Caly L., Seemann T., Sait, M., Schultz M., Druce J., Sherry, N.	Victorian Infectious Diseases Reference Laboratory (VIDRL)	Microbiological Diagnostic Unit Public Health Laboratory and Victorian Infectious Diseases Reference Laboratory, Doherty Institute
EPI_ISL_427109	Caly L., Seemann T., Sait, M., Schultz M., Druce J., Sherry, N.	Victorian Infectious Diseases Reference Laboratory (VIDRL)	Microbiological Diagnostic Unit Public Health Laboratory and Victorian Infectious Diseases Reference Laboratory, Doherty Institute
EPI_ISL_427110	Caly L., Seemann T., Sait, M., Schultz M., Druce J., Sherry, N.	Victorian Infectious Diseases Reference Laboratory (VIDRL)	Microbiological Diagnostic Unit Public Health Laboratory and Victorian Infectious Diseases Reference Laboratory, Doherty Institute
EPI_ISL_427111	Caly L., Seemann T., Sait, M., Schultz M., Druce J., Sherry, N.	Victorian Infectious Diseases Reference Laboratory (VIDRL)	Microbiological Diagnostic Unit Public Health Laboratory and Victorian Infectious Diseases Reference Laboratory, Doherty Institute
EPI_ISL_427112	Caly L., Seemann T., Sait, M., Schultz M., Druce J., Sherry, N.	Victorian Infectious Diseases Reference Laboratory (VIDRL)	Microbiological Diagnostic Unit Public Health Laboratory and Victorian Infectious Diseases Reference Laboratory, Doherty Institute
EPI_ISL_427113	Caly L., Seemann T., Sait, M., Schultz M., Druce J., Sherry, N.	Victorian Infectious Diseases Reference Laboratory (VIDRL)	Microbiological Diagnostic Unit Public Health Laboratory and Victorian Infectious Diseases Reference Laboratory, Doherty Institute
EPI_ISL_427114	Caly L., Seemann T., Sait, M., Schultz M., Druce J., Sherry, N.	Victorian Infectious Diseases Reference Laboratory (VIDRL)	Microbiological Diagnostic Unit Public Health Laboratory and Victorian Infectious Diseases Reference Laboratory, Doherty Institute
EPI_ISL_427115	Caly L., Seemann T., Sait, M., Schultz M., Druce J., Sherry, N.	Victorian Infectious Diseases Reference Laboratory (VIDRL)	Microbiological Diagnostic Unit Public Health Laboratory and Victorian Infectious Diseases Reference Laboratory, Doherty Institute
EPI_ISL_427116	Caly L., Seemann T., Sait, M., Schultz M., Druce J., Sherry, N.	Victorian Infectious Diseases Reference Laboratory (VIDRL)	Microbiological Diagnostic Unit Public Health Laboratory and Victorian Infectious Diseases Reference Laboratory, Doherty Institute
EPI_ISL_427117	Caly L., Seemann T., Sait, M., Schultz M., Druce J., Sherry, N.	Victorian Infectious Diseases Reference Laboratory (VIDRL)	Microbiological Diagnostic Unit Public Health Laboratory and Victorian Infectious Diseases Reference Laboratory, Doherty Institute
EPI_ISL_427118	Caly L., Seemann T., Sait, M., Schultz M., Druce J., Sherry, N.	Victorian Infectious Diseases Reference Laboratory (VIDRL)	Microbiological Diagnostic Unit Public Health Laboratory and Victorian Infectious Diseases Reference Laboratory, Doherty Institute
EPI_ISL_427119	Caly L., Seemann T., Sait, M., Schultz M., Druce J., Sherry, N.	Victorian Infectious Diseases Reference Laboratory (VIDRL)	Microbiological Diagnostic Unit Public Health Laboratory and Victorian Infectious Diseases Reference Laboratory, Doherty Institute
EPI_ISL_427120	Caly L., Seemann T., Sait, M., Schultz M., Druce J., Sherry, N.	Victorian Infectious Diseases Reference Laboratory (VIDRL)	Microbiological Diagnostic Unit Public Health Laboratory and Victorian Infectious Diseases Reference Laboratory, Doherty Institute
EPI_ISL_427121	Caly L., Seemann T., Sait, M., Schultz M., Druce J., Sherry, N.	Victorian Infectious Diseases Reference Laboratory (VIDRL)	Microbiological Diagnostic Unit Public Health Laboratory and Victorian Infectious Diseases Reference Laboratory, Doherty Institute
EPI_ISL_427122	Caly L., Seemann T., Sait, M., Schultz M., Druce J., Sherry, N.	Victorian Infectious Diseases Reference Laboratory (VIDRL)	Microbiological Diagnostic Unit Public Health Laboratory and Victorian Infectious Diseases Reference Laboratory, Doherty Institute
EPI_ISL_427123	Caly L., Seemann T., Sait, M., Schultz M., Druce J., Sherry, N.	Victorian Infectious Diseases Reference Laboratory (VIDRL)	Microbiological Diagnostic Unit Public Health Laboratory and Victorian Infectious Diseases Reference Laboratory, Doherty Institute
EPI_ISL_427124	Caly L., Seemann T., Sait, M., Schultz M., Druce J., Sherry, N.	Victorian Infectious Diseases Reference Laboratory (VIDRL)	Microbiological Diagnostic Unit Public Health Laboratory and Victorian Infectious Diseases Reference Laboratory, Doherty Institute
EPI_ISL_427125	Caly L., Seemann T., Sait, M., Schultz M., Druce J., Sherry, N.	Victorian Infectious Diseases Reference Laboratory (VIDRL)	Microbiological Diagnostic Unit Public Health Laboratory and Victorian Infectious Diseases Reference Laboratory, Doherty Institute
EPI_ISL_427126	Caly L., Seemann T., Sait, M., Schultz M., Druce J., Sherry, N.	Victorian Infectious Diseases Reference Laboratory (VIDRL)	Microbiological Diagnostic Unit Public Health Laboratory and Victorian Infectious Diseases Reference Laboratory, Doherty Institute
EPI_ISL_427127	Caly L., Seemann T., Sait, M., Schultz M., Druce J., Sherry, N.	Victorian Infectious Diseases Reference Laboratory (VIDRL)	Microbiological Diagnostic Unit Public Health Laboratory and Victorian Infectious Diseases Reference Laboratory, Doherty Institute
EPI_ISL_427128	Caly L., Seemann T., Sait, M., Schultz M., Druce J., Sherry, N.	Victorian Infectious Diseases Reference Laboratory (VIDRL)	Microbiological Diagnostic Unit Public Health Laboratory and Victorian Infectious Diseases Reference Laboratory, Doherty Institute
EPI_ISL_427129	Caly L., Seemann T., Sait, M., Schultz M., Druce J., Sherry, N.	Victorian Infectious Diseases Reference Laboratory (VIDRL)	Microbiological Diagnostic Unit Public Health Laboratory and Victorian Infectious Diseases Reference Laboratory, Doherty Institute
EPI_ISL_427130	Caly L., Seemann T., Sait, M., Schultz M., Druce J., Sherry, N.	Victorian Infectious Diseases Reference Laboratory (VIDRL)	Microbiological Diagnostic Unit Public Health Laboratory and Victorian Infectious Diseases Reference Laboratory, Doherty Institute
EPI_ISL_427131	Caly L., Seemann T., Sait, M., Schultz M., Druce J., Sherry, N.	Victorian Infectious Diseases Reference Laboratory (VIDRL)	Microbiological Diagnostic Unit Public Health Laboratory and Victorian Infectious Diseases Reference Laboratory, Doherty Institute
EPI_ISL_427133	Seemann T., Schultz M., Sait, M., Sherry, N.	Microbiological Diagnostic Unit Public Health Laboratory	Microbiological Diagnostic Unit Public Health Laboratory
EPI_ISL_427134	Caly L., Seemann T., Sait, M., Schultz M., Druce J., Sherry, N.	Victorian Infectious Diseases Reference Laboratory (VIDRL)	Microbiological Diagnostic Unit Public Health Laboratory and Victorian Infectious Diseases Reference Laboratory, Doherty Institute
EPI_ISL_427135	Caly L., Seemann T., Sait, M., Schultz M., Druce J., Sherry, N.	Victorian Infectious Diseases Reference Laboratory (VIDRL)	Microbiological Diagnostic Unit Public Health Laboratory and Victorian Infectious Diseases Reference Laboratory, Doherty Institute
EPI_ISL_427136	Caly L., Seemann T., Sait, M., Schultz M., Druce J., Sherry, N.	Victorian Infectious Diseases Reference Laboratory (VIDRL)	Microbiological Diagnostic Unit Public Health Laboratory and Victorian Infectious Diseases Reference Laboratory, Doherty Institute
EPI_ISL_427137	Caly L., Seemann T., Sait, M., Schultz M., Druce J., Sherry, N.	Victorian Infectious Diseases Reference Laboratory (VIDRL)	Microbiological Diagnostic Unit Public Health Laboratory and Victorian Infectious Diseases Reference Laboratory, Doherty Institute
EPI_ISL_427138	Caly L., Seemann T., Sait, M., Schultz M., Druce J., Sherry, N.	Victorian Infectious Diseases Reference Laboratory (VIDRL)	Microbiological Diagnostic Unit Public Health Laboratory and Victorian Infectious Diseases Reference Laboratory, Doherty Institute
EPI_ISL_427139	Caly L., Seemann T., Sait, M., Schultz M., Druce J., Sherry, N.	Victorian Infectious Diseases Reference Laboratory (VIDRL)	Microbiological Diagnostic Unit Public Health Laboratory and Victorian Infectious Diseases Reference Laboratory, Doherty Institute
EPI_ISL_427140	Caly L., Seemann T., Sait, M., Schultz M., Druce J., Sherry, N.	Victorian Infectious Diseases Reference Laboratory (VIDRL)	Microbiological Diagnostic Unit Public Health Laboratory and Victorian Infectious Diseases Reference Laboratory, Doherty Institute
EPI_ISL_427141	Caly L., Seemann T., Sait, M., Schultz M., Druce J., Sherry, N.	Victorian Infectious Diseases Reference Laboratory (VIDRL)	Microbiological Diagnostic Unit Public Health Laboratory and Victorian Infectious Diseases Reference Laboratory, Doherty Institute
EPI_ISL_427142	Caly L., Seemann T., Sait, M., Schultz M., Druce J., Sherry, N.	Victorian Infectious Diseases Reference Laboratory (VIDRL)	Microbiological Diagnostic Unit Public Health Laboratory and Victorian Infectious Diseases Reference Laboratory, Doherty Institute
EPI_ISL_427144	Caly L., Seemann T., Sait, M., Schultz M., Druce J., Sherry, N.	Victorian Infectious Diseases Reference Laboratory (VIDRL)	Microbiological Diagnostic Unit Public Health Laboratory and Victorian Infectious Diseases Reference Laboratory, Doherty Institute
EPI_ISL_427145	Caly L., Seemann T., Sait, M., Schultz M., Druce J., Sherry, N.	Victorian Infectious Diseases Reference Laboratory (VIDRL)	Microbiological Diagnostic Unit Public Health Laboratory and Victorian Infectious Diseases Reference Laboratory, Doherty Institute
EPI_ISL_427146	Caly L., Seemann T., Sait, M., Schultz M., Druce J., Sherry, N.	Victorian Infectious Diseases Reference Laboratory (VIDRL)	Microbiological Diagnostic Unit Public Health Laboratory and Victorian Infectious Diseases Reference Laboratory, Doherty Institute
EPI_ISL_427147	Caly L., Seemann T., Sait, M., Schultz M., Druce J., Sherry, N.	Victorian Infectious Diseases Reference Laboratory (VIDRL)	Microbiological Diagnostic Unit Public Health Laboratory and Victorian Infectious Diseases Reference Laboratory, Doherty Institute
EPI_ISL_427148	Seemann T., Schultz M., Sait, M., Sherry, N.	Microbiological Diagnostic Unit Public Health Laboratory	Microbiological Diagnostic Unit Public Health Laboratory
EPI_ISL_427149	Seemann T., Schultz M., Sait, M., Sherry, N.	Microbiological Diagnostic Unit Public Health Laboratory	Microbiological Diagnostic Unit Public Health Laboratory
EPI_ISL_427151	Caly L., Seemann T., Sait, M., Schultz M., Druce J., Sherry, N.	Victorian Infectious Diseases Reference Laboratory (VIDRL)	Microbiological Diagnostic Unit Public Health Laboratory and Victorian Infectious Diseases Reference Laboratory, Doherty Institute
EPI_ISL_427152	Caly L., Seemann T., Sait, M., Schultz M., Druce J., Sherry, N.	Victorian Infectious Diseases Reference Laboratory (VIDRL)	Microbiological Diagnostic Unit Public Health Laboratory and Victorian Infectious Diseases Reference Laboratory, Doherty Institute
EPI_ISL_427153	Caly L., Seemann T., Sait, M., Schultz M., Druce J., Sherry, N.	Victorian Infectious Diseases Reference Laboratory (VIDRL)	Microbiological Diagnostic Unit Public Health Laboratory and Victorian Infectious Diseases Reference Laboratory, Doherty Institute
EPI_ISL_427155	Caly L., Seemann T., Sait, M., Schultz M., Druce J., Sherry, N.	Victorian Infectious Diseases Reference Laboratory (VIDRL)	Microbiological Diagnostic Unit Public Health Laboratory and Victorian Infectious Diseases Reference Laboratory, Doherty Institute
EPI_ISL_427156	Caly L., Seemann T., Sait, M., Schultz M., Druce J., Sherry, N.	Victorian Infectious Diseases Reference Laboratory (VIDRL)	Microbiological Diagnostic Unit Public Health Laboratory and Victorian Infectious Diseases Reference Laboratory, Doherty Institute
EPI_ISL_427157	Caly L., Seemann T., Sait, M., Schultz M., Druce J., Sherry, N.	Victorian Infectious Diseases Reference Laboratory (VIDRL)	Microbiological Diagnostic Unit Public Health Laboratory and Victorian Infectious Diseases Reference Laboratory, Doherty Institute
EPI_ISL_427158	Caly L., Seemann T., Sait, M., Schultz M., Druce J., Sherry, N.	Victorian Infectious Diseases Reference Laboratory (VIDRL)	Microbiological Diagnostic Unit Public Health Laboratory and Victorian Infectious Diseases Reference Laboratory, Doherty Institute
EPI_ISL_427159	Caly L., Seemann T., Sait, M., Schultz M., Druce J., Sherry, N.	Victorian Infectious Diseases Reference Laboratory (VIDRL)	Microbiological Diagnostic Unit Public Health Laboratory and Victorian Infectious Diseases Reference Laboratory, Doherty Institute
EPI_ISL_427160	Caly L., Seemann T., Sait, M., Schultz M., Druce J., Sherry, N.	Victorian Infectious Diseases Reference Laboratory (VIDRL)	Microbiological Diagnostic Unit Public Health Laboratory and Victorian Infectious Diseases Reference Laboratory, Doherty Institute
EPI_ISL_430064	Chamings A., Bhatta T.R., Alexandersen S.	Geelong Centre for Emerging Infectious Diseases	Geelong Centre for Emerging Infectious Diseases
EPI_ISL_430065	Chamings A., Bhatta T.R., Alexandersen S.	Geelong Centre for Emerging Infectious Diseases	Geelong Centre for Emerging Infectious Diseases
EPI_ISL_430066	Chamings A., Bhatta T.R., Alexandersen S.	Geelong Centre for Emerging Infectious Diseases	Geelong Centre for Emerging Infectious Diseases
EPI_ISL_430470	Seemann T., Schultz M., Sait, M., Sherry, N.	Microbiological Diagnostic Unit Public Health Laboratory	Microbiological Diagnostic Unit Public Health Laboratory
EPI_ISL_430471	Seemann T., Schultz M., Sait, M., Sherry, N.	Microbiological Diagnostic Unit Public Health Laboratory	Microbiological Diagnostic Unit Public Health Laboratory
EPI_ISL_430472	Seemann T., Schultz M., Sait, M., Sherry, N.	Microbiological Diagnostic Unit Public Health Laboratory	Microbiological Diagnostic Unit Public Health Laboratory
EPI_ISL_430473	Caly L., Seemann T., Sait, M., Schultz M., Druce J., Sherry, N.	Victorian Infectious Diseases Reference Laboratory (VIDRL)	Microbiological Diagnostic Unit Public Health Laboratory and Victorian Infectious Diseases Reference Laboratory, The Peter Doherty Institute for Infection and Immunity
EPI_ISL_430474	Caly L., Seemann T., Sait, M., Schultz M., Druce J., Sherry, N.	Victorian Infectious Diseases Reference Laboratory (VIDRL)	Microbiological Diagnostic Unit Public Health Laboratory and Victorian Infectious Diseases Reference Laboratory, The Peter Doherty Institute for Infection and Immunity
EPI_ISL_430475	Caly L., Seemann T., Sait, M., Schultz M., Druce J., Sherry, N.	Victorian Infectious Diseases Reference Laboratory (VIDRL)	Microbiological Diagnostic Unit Public Health Laboratory and Victorian Infectious Diseases Reference Laboratory, The Peter Doherty Institute for Infection and Immunity
EPI_ISL_430476	Caly L., Seemann T., Sait, M., Schultz M., Druce J., Sherry, N.	Victorian Infectious Diseases Reference Laboratory (VIDRL)	Microbiological Diagnostic Unit Public Health Laboratory and Victorian Infectious Diseases Reference Laboratory, The Peter Doherty Institute for Infection and Immunity
EPI_ISL_430477	Caly L., Seemann T., Sait, M., Schultz M., Druce J., Sherry, N.	Victorian Infectious Diseases Reference Laboratory (VIDRL)	Microbiological Diagnostic Unit Public Health Laboratory and Victorian Infectious Diseases Reference Laboratory, The Peter Doherty Institute for Infection and Immunity
EPI_ISL_430478	Caly L., Seemann T., Sait, M., Schultz M., Druce J., Sherry, N.	Victorian Infectious Diseases Reference Laboratory (VIDRL)	Microbiological Diagnostic Unit Public Health Laboratory and Victorian Infectious Diseases Reference Laboratory, The Peter Doherty Institute for Infection and Immunity
EPI_ISL_430479	Caly L., Seemann T., Sait, M., Schultz M., Druce J., Sherry, N.	Victorian Infectious Diseases Reference Laboratory (VIDRL)	Microbiological Diagnostic Unit Public Health Laboratory and Victorian Infectious Diseases Reference Laboratory, The Peter Doherty Institute for Infection and Immunity
EPI_ISL_430480	Caly L., Seemann T., Sait, M., Schultz M., Druce J., Sherry, N.	Victorian Infectious Diseases Reference Laboratory (VIDRL)	Microbiological Diagnostic Unit Public Health Laboratory and Victorian Infectious Diseases Reference Laboratory, The Peter Doherty Institute for Infection and Immunity
EPI_ISL_430481	Caly L., Seemann T., Sait, M., Schultz M., Druce J., Sherry, N.	Victorian Infectious Diseases Reference Laboratory (VIDRL)	Microbiological Diagnostic Unit Public Health Laboratory and Victorian Infectious Diseases Reference Laboratory, The Peter Doherty Institute for Infection and Immunity
EPI_ISL_430482	Caly L., Seemann T., Sait, M., Schultz M., Druce J., Sherry, N.	Victorian Infectious Diseases Reference Laboratory (VIDRL)	Microbiological Diagnostic Unit Public Health Laboratory and Victorian Infectious Diseases Reference Laboratory, The Peter Doherty Institute for Infection and Immunity
EPI_ISL_430483	Caly L., Seemann T., Sait, M., Schultz M., Druce J., Sherry, N.	Victorian Infectious Diseases Reference Laboratory (VIDRL)	Microbiological Diagnostic Unit Public Health Laboratory and Victorian Infectious Diseases Reference Laboratory, The Peter Doherty Institute for Infection and Immunity
EPI_ISL_430484	Caly L., Seemann T., Sait, M., Schultz M., Druce J., Sherry, N.	Victorian Infectious Diseases Reference Laboratory (VIDRL)	Microbiological Diagnostic Unit Public Health Laboratory and Victorian Infectious Diseases Reference Laboratory, The Peter Doherty Institute for Infection and Immunity
EPI_ISL_430485	Caly L., Seemann T., Sait, M., Schultz M., Druce J., Sherry, N.	Victorian Infectious Diseases Reference Laboratory (VIDRL)	Microbiological Diagnostic Unit Public Health Laboratory and Victorian Infectious Diseases Reference Laboratory, The Peter Doherty Institute for Infection and Immunity
EPI_ISL_430486	Caly L., Seemann T., Sait, M., Schultz M., Druce J., Sherry, N.	Victorian Infectious Diseases Reference Laboratory (VIDRL)	Microbiological Diagnostic Unit Public Health Laboratory and Victorian Infectious Diseases Reference Laboratory, The Peter Doherty Institute for Infection and Immunity
EPI_ISL_430487	Caly L., Seemann T., Sait, M., Schultz M., Druce J., Sherry, N.	Victorian Infectious Diseases Reference Laboratory (VIDRL)	Microbiological Diagnostic Unit Public Health Laboratory and Victorian Infectious Diseases Reference Laboratory, The Peter Doherty Institute for Infection and Immunity
EPI_ISL_430488	Caly L., Seemann T., Sait, M., Schultz M., Druce J., Sherry, N.	Victorian Infectious Diseases Reference Laboratory (VIDRL)	Microbiological Diagnostic Unit Public Health Laboratory and Victorian Infectious Diseases Reference Laboratory, The Peter Doherty Institute for Infection and Immunity
EPI_ISL_430489	Caly L., Seemann T., Sait, M., Schultz M., Druce J., Sherry, N.	Victorian Infectious Diseases Reference Laboratory (VIDRL)	Microbiological Diagnostic Unit Public Health Laboratory and Victorian Infectious Diseases Reference Laboratory, The Peter Doherty Institute for Infection and Immunity
EPI_ISL_430490	Caly L., Seemann T., Sait, M., Schultz M., Druce J., Sherry, N.	Victorian Infectious Diseases Reference Laboratory (VIDRL)	Microbiological Diagnostic Unit Public Health Laboratory and Victorian Infectious Diseases Reference Laboratory, The Peter Doherty Institute for Infection and Immunity
EPI_ISL_430491	Caly L., Seemann T., Sait, M., Schultz M., Druce J., Sherry, N.	Victorian Infectious Diseases Reference Laboratory (VIDRL)	Microbiological Diagnostic Unit Public Health Laboratory and Victorian Infectious Diseases Reference Laboratory, The Peter Doherty Institute for Infection and Immunity
EPI_ISL_430498	Caly L., Seemann T., Sait, M., Schultz M., Druce J., Sherry, N.	Victorian Infectious Diseases Reference Laboratory (VIDRL)	Microbiological Diagnostic Unit Public Health Laboratory and Victorian Infectious Diseases Reference Laboratory, The Peter Doherty Institute for Infection and Immunity
EPI_ISL_430499	Caly L., Seemann T., Sait, M., Schultz M., Druce J., Sherry, N.	Victorian Infectious Diseases Reference Laboratory (VIDRL)	Microbiological Diagnostic Unit Public Health Laboratory and Victorian Infectious Diseases Reference Laboratory, The Peter Doherty Institute for Infection and Immunity
EPI_ISL_430500	Caly L., Seemann T., Sait, M., Schultz M., Druce J., Sherry, N.	Victorian Infectious Diseases Reference Laboratory (VIDRL)	Microbiological Diagnostic Unit Public Health Laboratory and Victorian Infectious Diseases Reference Laboratory, The Peter Doherty Institute for Infection and Immunity
EPI_ISL_430501	Caly L., Seemann T., Sait, M., Schultz M., Druce J., Sherry, N.	Victorian Infectious Diseases Reference Laboratory (VIDRL)	Microbiological Diagnostic Unit Public Health Laboratory and Victorian Infectious Diseases Reference Laboratory, The Peter Doherty Institute for Infection and Immunity
EPI_ISL_430502	Caly L., Seemann T., Sait, M., Schultz M., Druce J., Sherry, N.	Victorian Infectious Diseases Reference Laboratory (VIDRL)	Microbiological Diagnostic Unit Public Health Laboratory and Victorian Infectious Diseases Reference Laboratory, The Peter Doherty Institute for Infection and Immunity
EPI_ISL_430503	Caly L., Seemann T., Sait, M., Schultz M., Druce J., Sherry, N.	Victorian Infectious Diseases Reference Laboratory (VIDRL)	Microbiological Diagnostic Unit Public Health Laboratory and Victorian Infectious Diseases Reference Laboratory, The Peter Doherty Institute for Infection and Immunity
EPI_ISL_430504	Caly L., Seemann T., Sait, M., Schultz M., Druce J., Sherry, N.	Victorian Infectious Diseases Reference Laboratory (VIDRL)	Microbiological Diagnostic Unit Public Health Laboratory and Victorian Infectious Diseases Reference Laboratory, The Peter Doherty Institute for Infection and Immunity
EPI_ISL_430505	Caly L., Seemann T., Sait, M., Schultz M., Druce J., Sherry, N.	Victorian Infectious Diseases Reference Laboratory (VIDRL)	Microbiological Diagnostic Unit Public Health Laboratory and Victorian Infectious Diseases Reference Laboratory, The Peter Doherty Institute for Infection and Immunity
EPI_ISL_430506	Caly L., Seemann T., Sait, M., Schultz M., Druce J., Sherry, N.	Victorian Infectious Diseases Reference Laboratory (VIDRL)	Microbiological Diagnostic Unit Public Health Laboratory and Victorian Infectious Diseases Reference Laboratory, The Peter Doherty Institute for Infection and Immunity
EPI_ISL_430507	Caly L., Seemann T., Sait, M., Schultz M., Druce J., Sherry, N.	Victorian Infectious Diseases Reference Laboratory (VIDRL)	Microbiological Diagnostic Unit Public Health Laboratory and Victorian Infectious Diseases Reference Laboratory, The Peter Doherty Institute for Infection and Immunity
EPI_ISL_430508	Caly L., Seemann T., Sait, M., Schultz M., Druce J., Sherry, N.	Victorian Infectious Diseases Reference Laboratory (VIDRL)	Microbiological Diagnostic Unit Public Health Laboratory and Victorian Infectious Diseases Reference Laboratory, The Peter Doherty Institute for Infection and Immunity
EPI_ISL_430510	Caly L., Seemann T., Sait, M., Schultz M., Druce J., Sherry, N.	Victorian Infectious Diseases Reference Laboratory (VIDRL)	Microbiological Diagnostic Unit Public Health Laboratory and Victorian Infectious Diseases Reference Laboratory, The Peter Doherty Institute for Infection and Immunity
EPI_ISL_430511	Caly L., Seemann T., Sait, M., Schultz M., Druce J., Sherry, N.	Victorian Infectious Diseases Reference Laboratory (VIDRL)	Microbiological Diagnostic Unit Public Health Laboratory and Victorian Infectious Diseases Reference Laboratory, The Peter Doherty Institute for Infection and Immunity
EPI_ISL_430512	Caly L., Seemann T., Sait, M., Schultz M., Druce J., Sherry, N.	Victorian Infectious Diseases Reference Laboratory (VIDRL)	Microbiological Diagnostic Unit Public Health Laboratory and Victorian Infectious Diseases Reference Laboratory, The Peter Doherty Institute for Infection and Immunity
EPI_ISL_430515	Caly L., Seemann T., Sait, M., Schultz M., Druce J., Sherry, N.	Victorian Infectious Diseases Reference Laboratory (VIDRL)	Microbiological Diagnostic Unit Public Health Laboratory and Victorian Infectious Diseases Reference Laboratory, The Peter Doherty Institute for Infection and Immunity
EPI_ISL_430516	Caly L., Seemann T., Sait, M., Schultz M., Druce J., Sherry, N.	Victorian Infectious Diseases Reference Laboratory (VIDRL)	Microbiological Diagnostic Unit Public Health Laboratory and Victorian Infectious Diseases Reference Laboratory, The Peter Doherty Institute for Infection and Immunity
EPI_ISL_430517	Caly L., Seemann T., Sait, M., Schultz M., Druce J., Sherry, N.	Victorian Infectious Diseases Reference Laboratory (VIDRL)	Microbiological Diagnostic Unit Public Health Laboratory and Victorian Infectious Diseases Reference Laboratory, The Peter Doherty Institute for Infection and Immunity
EPI_ISL_430518	Caly L., Seemann T., Sait, M., Schultz M., Druce J., Sherry, N.	Victorian Infectious Diseases Reference Laboratory (VIDRL)	Microbiological Diagnostic Unit Public Health Laboratory and Victorian Infectious Diseases Reference Laboratory, The Peter Doherty Institute for Infection and Immunity
EPI_ISL_430519	Caly L., Seemann T., Sait, M., Schultz M., Druce J., Sherry, N.	Victorian Infectious Diseases Reference Laboratory (VIDRL)	Microbiological Diagnostic Unit Public Health Laboratory and Victorian Infectious Diseases Reference Laboratory, The Peter Doherty Institute for Infection and Immunity
EPI_ISL_430521	Caly L., Seemann T., Sait, M., Schultz M., Druce J., Sherry, N.	Victorian Infectious Diseases Reference Laboratory (VIDRL)	Microbiological Diagnostic Unit Public Health Laboratory and Victorian Infectious Diseases Reference Laboratory, The Peter Doherty Institute for Infection and Immunity
EPI_ISL_430522	Caly L., Seemann T., Sait, M., Schultz M., Druce J., Sherry, N.	Victorian Infectious Diseases Reference Laboratory (VIDRL)	Microbiological Diagnostic Unit Public Health Laboratory and Victorian Infectious Diseases Reference Laboratory, The Peter Doherty Institute for Infection and Immunity
EPI_ISL_430523	Caly L., Seemann T., Sait, M., Schultz M., Druce J., Sherry, N.	Victorian Infectious Diseases Reference Laboratory (VIDRL)	Microbiological Diagnostic Unit Public Health Laboratory and Victorian Infectious Diseases Reference Laboratory, The Peter Doherty Institute for Infection and Immunity
EPI_ISL_430525	Caly L., Seemann T., Sait, M., Schultz M., Druce J., Sherry, N.	Victorian Infectious Diseases Reference Laboratory (VIDRL)	Microbiological Diagnostic Unit Public Health Laboratory and Victorian Infectious Diseases Reference Laboratory, The Peter Doherty Institute for Infection and Immunity
EPI_ISL_430527	Caly L., Seemann T., Sait, M., Schultz M., Druce J., Sherry, N.	Victorian Infectious Diseases Reference Laboratory (VIDRL)	Microbiological Diagnostic Unit Public Health Laboratory and Victorian Infectious Diseases Reference Laboratory, The Peter Doherty Institute for Infection and Immunity
EPI_ISL_430528	Caly L., Seemann T., Sait, M., Schultz M., Druce J., Sherry, N.	Victorian Infectious Diseases Reference Laboratory (VIDRL)	Microbiological Diagnostic Unit Public Health Laboratory and Victorian Infectious Diseases Reference Laboratory, The Peter Doherty Institute for Infection and Immunity
EPI_ISL_430529	Caly L., Seemann T., Sait, M., Schultz M., Druce J., Sherry, N.	Victorian Infectious Diseases Reference Laboratory (VIDRL)	Microbiological Diagnostic Unit Public Health Laboratory and Victorian Infectious Diseases Reference Laboratory, The Peter Doherty Institute for Infection and Immunity
EPI_ISL_430530	Caly L., Seemann T., Sait, M., Schultz M., Druce J., Sherry, N.	Victorian Infectious Diseases Reference Laboratory (VIDRL)	Microbiological Diagnostic Unit Public Health Laboratory and Victorian Infectious Diseases Reference Laboratory, The Peter Doherty Institute for Infection and Immunity
EPI_ISL_430531	Caly L., Seemann T., Sait, M., Schultz M., Druce J., Sherry, N.	Victorian Infectious Diseases Reference Laboratory (VIDRL)	Microbiological Diagnostic Unit Public Health Laboratory and Victorian Infectious Diseases Reference Laboratory, The Peter Doherty Institute for Infection and Immunity
EPI_ISL_430532	Caly L., Seemann T., Sait, M., Schultz M., Druce J., Sherry, N.	Victorian Infectious Diseases Reference Laboratory (VIDRL)	Microbiological Diagnostic Unit Public Health Laboratory and Victorian Infectious Diseases Reference Laboratory, The Peter Doherty Institute for Infection and Immunity
EPI_ISL_430533	Caly L., Seemann T., Sait, M., Schultz M., Druce J., Sherry, N.	Victorian Infectious Diseases Reference Laboratory (VIDRL)	Microbiological Diagnostic Unit Public Health Laboratory and Victorian Infectious Diseases Reference Laboratory, The Peter Doherty Institute for Infection and Immunity
EPI_ISL_430534	Caly L., Seemann T., Sait, M., Schultz M., Druce J., Sherry, N.	Victorian Infectious Diseases Reference Laboratory (VIDRL)	Microbiological Diagnostic Unit Public Health Laboratory and Victorian Infectious Diseases Reference Laboratory, The Peter Doherty Institute for Infection and Immunity
EPI_ISL_430535	Caly L., Seemann T., Sait, M., Schultz M., Druce J., Sherry, N.	Victorian Infectious Diseases Reference Laboratory (VIDRL)	Microbiological Diagnostic Unit Public Health Laboratory and Victorian Infectious Diseases Reference Laboratory, The Peter Doherty Institute for Infection and Immunity
EPI_ISL_430536	Caly L., Seemann T., Sait, M., Schultz M., Druce J., Sherry, N.	Victorian Infectious Diseases Reference Laboratory (VIDRL)	Microbiological Diagnostic Unit Public Health Laboratory and Victorian Infectious Diseases Reference Laboratory, The Peter Doherty Institute for Infection and Immunity
EPI_ISL_430538	Caly L., Seemann T., Sait, M., Schultz M., Druce J., Sherry, N.	Victorian Infectious Diseases Reference Laboratory (VIDRL)	Microbiological Diagnostic Unit Public Health Laboratory and Victorian Infectious Diseases Reference Laboratory, The Peter Doherty Institute for Infection and Immunity
EPI_ISL_430539	Caly L., Seemann T., Sait, M., Schultz M., Druce J., Sherry, N.	Victorian Infectious Diseases Reference Laboratory (VIDRL)	Microbiological Diagnostic Unit Public Health Laboratory and Victorian Infectious Diseases Reference Laboratory, The Peter Doherty Institute for Infection and Immunity
EPI_ISL_430540	Caly L., Seemann T., Sait, M., Schultz M., Druce J., Sherry, N.	Victorian Infectious Diseases Reference Laboratory (VIDRL)	Microbiological Diagnostic Unit Public Health Laboratory and Victorian Infectious Diseases Reference Laboratory, The Peter Doherty Institute for Infection and Immunity
EPI_ISL_430542	Caly L., Seemann T., Sait, M., Schultz M., Druce J., Sherry, N.	Victorian Infectious Diseases Reference Laboratory (VIDRL)	Microbiological Diagnostic Unit Public Health Laboratory and Victorian Infectious Diseases Reference Laboratory, The Peter Doherty Institute for Infection and Immunity
EPI_ISL_430543	Caly L., Seemann T., Sait, M., Schultz M., Druce J., Sherry, N.	Victorian Infectious Diseases Reference Laboratory (VIDRL)	Microbiological Diagnostic Unit Public Health Laboratory and Victorian Infectious Diseases Reference Laboratory, The Peter Doherty Institute for Infection and Immunity
EPI_ISL_430544	Caly L., Seemann T., Sait, M., Schultz M., Druce J., Sherry, N.	Victorian Infectious Diseases Reference Laboratory (VIDRL)	Microbiological Diagnostic Unit Public Health Laboratory and Victorian Infectious Diseases Reference Laboratory, The Peter Doherty Institute for Infection and Immunity
EPI_ISL_430545	Caly L., Seemann T., Sait, M., Schultz M., Druce J., Sherry, N.	Victorian Infectious Diseases Reference Laboratory (VIDRL)	Microbiological Diagnostic Unit Public Health Laboratory and Victorian Infectious Diseases Reference Laboratory, The Peter Doherty Institute for Infection and Immunity
EPI_ISL_430546	Caly L., Seemann T., Sait, M., Schultz M., Druce J., Sherry, N.	Victorian Infectious Diseases Reference Laboratory (VIDRL)	Microbiological Diagnostic Unit Public Health Laboratory and Victorian Infectious Diseases Reference Laboratory, The Peter Doherty Institute for Infection and Immunity
EPI_ISL_430547	Caly L., Seemann T., Sait, M., Schultz M., Druce J., Sherry, N.	Victorian Infectious Diseases Reference Laboratory (VIDRL)	Microbiological Diagnostic Unit Public Health Laboratory and Victorian Infectious Diseases Reference Laboratory, The Peter Doherty Institute for Infection and Immunity
EPI_ISL_430548	Caly L., Seemann T., Sait, M., Schultz M., Druce J., Sherry, N.	Victorian Infectious Diseases Reference Laboratory (VIDRL)	Microbiological Diagnostic Unit Public Health Laboratory and Victorian Infectious Diseases Reference Laboratory, The Peter Doherty Institute for Infection and Immunity
EPI_ISL_430549	Caly L., Seemann T., Sait, M., Schultz M., Druce J., Sherry, N.	Victorian Infectious Diseases Reference Laboratory (VIDRL)	Microbiological Diagnostic Unit Public Health Laboratory and Victorian Infectious Diseases Reference Laboratory, The Peter Doherty Institute for Infection and Immunity
EPI_ISL_430550	Caly L., Seemann T., Sait, M., Schultz M., Druce J., Sherry, N.	Victorian Infectious Diseases Reference Laboratory (VIDRL)	Microbiological Diagnostic Unit Public Health Laboratory and Victorian Infectious Diseases Reference Laboratory, The Peter Doherty Institute for Infection and Immunity
EPI_ISL_430551	Caly L., Seemann T., Sait, M., Schultz M., Druce J., Sherry, N.	Victorian Infectious Diseases Reference Laboratory (VIDRL)	Microbiological Diagnostic Unit Public Health Laboratory and Victorian Infectious Diseases Reference Laboratory, The Peter Doherty Institute for Infection and Immunity
EPI_ISL_430552	Caly L., Seemann T., Sait, M., Schultz M., Druce J., Sherry, N.	Victorian Infectious Diseases Reference Laboratory (VIDRL)	Microbiological Diagnostic Unit Public Health Laboratory and Victorian Infectious Diseases Reference Laboratory, The Peter Doherty Institute for Infection and Immunity
EPI_ISL_430553	Caly L., Seemann T., Sait, M., Schultz M., Druce J., Sherry, N.	Victorian Infectious Diseases Reference Laboratory (VIDRL)	Microbiological Diagnostic Unit Public Health Laboratory and Victorian Infectious Diseases Reference Laboratory, The Peter Doherty Institute for Infection and Immunity
EPI_ISL_430554	Caly L., Seemann T., Sait, M., Schultz M., Druce J., Sherry, N.	Victorian Infectious Diseases Reference Laboratory (VIDRL)	Microbiological Diagnostic Unit Public Health Laboratory and Victorian Infectious Diseases Reference Laboratory, The Peter Doherty Institute for Infection and Immunity
EPI_ISL_430555	Caly L., Seemann T., Sait, M., Schultz M., Druce J., Sherry, N.	Victorian Infectious Diseases Reference Laboratory (VIDRL)	Microbiological Diagnostic Unit Public Health Laboratory and Victorian Infectious Diseases Reference Laboratory, The Peter Doherty Institute for Infection and Immunity
EPI_ISL_430556	Caly L., Seemann T., Sait, M., Schultz M., Druce J., Sherry, N.	Victorian Infectious Diseases Reference Laboratory (VIDRL)	Microbiological Diagnostic Unit Public Health Laboratory and Victorian Infectious Diseases Reference Laboratory, The Peter Doherty Institute for Infection and Immunity
EPI_ISL_430557	Caly L., Seemann T., Sait, M., Schultz M., Druce J., Sherry, N.	Victorian Infectious Diseases Reference Laboratory (VIDRL)	Microbiological Diagnostic Unit Public Health Laboratory and Victorian Infectious Diseases Reference Laboratory, The Peter Doherty Institute for Infection and Immunity
EPI_ISL_430558	Caly L., Seemann T., Sait, M., Schultz M., Druce J., Sherry, N.	Victorian Infectious Diseases Reference Laboratory (VIDRL)	Microbiological Diagnostic Unit Public Health Laboratory and Victorian Infectious Diseases Reference Laboratory, The Peter Doherty Institute for Infection and Immunity
EPI_ISL_430559	Caly L., Seemann T., Sait, M., Schultz M., Druce J., Sherry, N.	Victorian Infectious Diseases Reference Laboratory (VIDRL)	Microbiological Diagnostic Unit Public Health Laboratory and Victorian Infectious Diseases Reference Laboratory, The Peter Doherty Institute for Infection and Immunity
EPI_ISL_430560	Caly L., Seemann T., Sait, M., Schultz M., Druce J., Sherry, N.	Victorian Infectious Diseases Reference Laboratory (VIDRL)	Microbiological Diagnostic Unit Public Health Laboratory and Victorian Infectious Diseases Reference Laboratory, The Peter Doherty Institute for Infection and Immunity
EPI_ISL_430561	Caly L., Seemann T., Sait, M., Schultz M., Druce J., Sherry, N.	Victorian Infectious Diseases Reference Laboratory (VIDRL)	Microbiological Diagnostic Unit Public Health Laboratory and Victorian Infectious Diseases Reference Laboratory, The Peter Doherty Institute for Infection and Immunity
EPI_ISL_430562	Caly L., Seemann T., Sait, M., Schultz M., Druce J., Sherry, N.	Victorian Infectious Diseases Reference Laboratory (VIDRL)	Microbiological Diagnostic Unit Public Health Laboratory and Victorian Infectious Diseases Reference Laboratory, The Peter Doherty Institute for Infection and Immunity
EPI_ISL_430563	Caly L., Seemann T., Sait, M., Schultz M., Druce J., Sherry, N.	Victorian Infectious Diseases Reference Laboratory (VIDRL)	Microbiological Diagnostic Unit Public Health Laboratory and Victorian Infectious Diseases Reference Laboratory, The Peter Doherty Institute for Infection and Immunity
EPI_ISL_430564	Caly L., Seemann T., Sait, M., Schultz M., Druce J., Sherry, N.	Victorian Infectious Diseases Reference Laboratory (VIDRL)	Microbiological Diagnostic Unit Public Health Laboratory and Victorian Infectious Diseases Reference Laboratory, The Peter Doherty Institute for Infection and Immunity
EPI_ISL_430565	Caly L., Seemann T., Sait, M., Schultz M., Druce J., Sherry, N.	Victorian Infectious Diseases Reference Laboratory (VIDRL)	Microbiological Diagnostic Unit Public Health Laboratory and Victorian Infectious Diseases Reference Laboratory, The Peter Doherty Institute for Infection and Immunity
EPI_ISL_430566	Caly L., Seemann T., Sait, M., Schultz M., Druce J., Sherry, N.	Victorian Infectious Diseases Reference Laboratory (VIDRL)	Microbiological Diagnostic Unit Public Health Laboratory and Victorian Infectious Diseases Reference Laboratory, The Peter Doherty Institute for Infection and Immunity
EPI_ISL_430567	Caly L., Seemann T., Sait, M., Schultz M., Druce J., Sherry, N.	Victorian Infectious Diseases Reference Laboratory (VIDRL)	Microbiological Diagnostic Unit Public Health Laboratory and Victorian Infectious Diseases Reference Laboratory, The Peter Doherty Institute for Infection and Immunity
EPI_ISL_430569	Caly L., Seemann T., Sait, M., Schultz M., Druce J., Sherry, N.	Victorian Infectious Diseases Reference Laboratory (VIDRL)	Microbiological Diagnostic Unit Public Health Laboratory and Victorian Infectious Diseases Reference Laboratory, The Peter Doherty Institute for Infection and Immunity
EPI_ISL_430570	Caly L., Seemann T., Sait, M., Schultz M., Druce J., Sherry, N.	Victorian Infectious Diseases Reference Laboratory (VIDRL)	Microbiological Diagnostic Unit Public Health Laboratory and Victorian Infectious Diseases Reference Laboratory, The Peter Doherty Institute for Infection and Immunity
EPI_ISL_430572	Caly L., Seemann T., Sait, M., Schultz M., Druce J., Sherry, N.	Victorian Infectious Diseases Reference Laboratory (VIDRL)	Microbiological Diagnostic Unit Public Health Laboratory and Victorian Infectious Diseases Reference Laboratory, The Peter Doherty Institute for Infection and Immunity
EPI_ISL_430573	Caly L., Seemann T., Sait, M., Schultz M., Druce J., Sherry, N.	Victorian Infectious Diseases Reference Laboratory (VIDRL)	Microbiological Diagnostic Unit Public Health Laboratory and Victorian Infectious Diseases Reference Laboratory, The Peter Doherty Institute for Infection and Immunity
EPI_ISL_430574	Caly L., Seemann T., Sait, M., Schultz M., Druce J., Sherry, N.	Victorian Infectious Diseases Reference Laboratory (VIDRL)	Microbiological Diagnostic Unit Public Health Laboratory and Victorian Infectious Diseases Reference Laboratory, The Peter Doherty Institute for Infection and Immunity
EPI_ISL_430575	Caly L., Seemann T., Sait, M., Schultz M., Druce J., Sherry, N.	Victorian Infectious Diseases Reference Laboratory (VIDRL)	Microbiological Diagnostic Unit Public Health Laboratory and Victorian Infectious Diseases Reference Laboratory, The Peter Doherty Institute for Infection and Immunity
EPI_ISL_430576	Caly L., Seemann T., Sait, M., Schultz M., Druce J., Sherry, N.	Victorian Infectious Diseases Reference Laboratory (VIDRL)	Microbiological Diagnostic Unit Public Health Laboratory and Victorian Infectious Diseases Reference Laboratory, The Peter Doherty Institute for Infection and Immunity
EPI_ISL_430577	Caly L., Seemann T., Sait, M., Schultz M., Druce J., Sherry, N.	Victorian Infectious Diseases Reference Laboratory (VIDRL)	Microbiological Diagnostic Unit Public Health Laboratory and Victorian Infectious Diseases Reference Laboratory, The Peter Doherty Institute for Infection and Immunity
EPI_ISL_430578	Caly L., Seemann T., Sait, M., Schultz M., Druce J., Sherry, N.	Victorian Infectious Diseases Reference Laboratory (VIDRL)	Microbiological Diagnostic Unit Public Health Laboratory and Victorian Infectious Diseases Reference Laboratory, The Peter Doherty Institute for Infection and Immunity
EPI_ISL_430579	Caly L., Seemann T., Sait, M., Schultz M., Druce J., Sherry, N.	Victorian Infectious Diseases Reference Laboratory (VIDRL)	Microbiological Diagnostic Unit Public Health Laboratory and Victorian Infectious Diseases Reference Laboratory, The Peter Doherty Institute for Infection and Immunity
EPI_ISL_430580	Caly L., Seemann T., Sait, M., Schultz M., Druce J., Sherry, N.	Victorian Infectious Diseases Reference Laboratory (VIDRL)	Microbiological Diagnostic Unit Public Health Laboratory and Victorian Infectious Diseases Reference Laboratory, The Peter Doherty Institute for Infection and Immunity
EPI_ISL_430581	Caly L., Seemann T., Sait, M., Schultz M., Druce J., Sherry, N.	Victorian Infectious Diseases Reference Laboratory (VIDRL)	Microbiological Diagnostic Unit Public Health Laboratory and Victorian Infectious Diseases Reference Laboratory, The Peter Doherty Institute for Infection and Immunity
EPI_ISL_430582	Caly L., Seemann T., Sait, M., Schultz M., Druce J., Sherry, N.	Victorian Infectious Diseases Reference Laboratory (VIDRL)	Microbiological Diagnostic Unit Public Health Laboratory and Victorian Infectious Diseases Reference Laboratory, The Peter Doherty Institute for Infection and Immunity
EPI_ISL_430583	Caly L., Seemann T., Sait, M., Schultz M., Druce J., Sherry, N.	Victorian Infectious Diseases Reference Laboratory (VIDRL)	Microbiological Diagnostic Unit Public Health Laboratory and Victorian Infectious Diseases Reference Laboratory, The Peter Doherty Institute for Infection and Immunity
EPI_ISL_430584	Caly L., Seemann T., Sait, M., Schultz M., Druce J., Sherry, N.	Victorian Infectious Diseases Reference Laboratory (VIDRL)	Microbiological Diagnostic Unit Public Health Laboratory and Victorian Infectious Diseases Reference Laboratory, The Peter Doherty Institute for Infection and Immunity
EPI_ISL_430585	Caly L., Seemann T., Sait, M., Schultz M., Druce J., Sherry, N.	Victorian Infectious Diseases Reference Laboratory (VIDRL)	Microbiological Diagnostic Unit Public Health Laboratory and Victorian Infectious Diseases Reference Laboratory, The Peter Doherty Institute for Infection and Immunity
EPI_ISL_430587	Caly L., Seemann T., Sait, M., Schultz M., Druce J., Sherry, N.	Victorian Infectious Diseases Reference Laboratory (VIDRL)	Microbiological Diagnostic Unit Public Health Laboratory and Victorian Infectious Diseases Reference Laboratory, The Peter Doherty Institute for Infection and Immunity
EPI_ISL_430588	Caly L., Seemann T., Sait, M., Schultz M., Druce J., Sherry, N.	Victorian Infectious Diseases Reference Laboratory (VIDRL)	Microbiological Diagnostic Unit Public Health Laboratory and Victorian Infectious Diseases Reference Laboratory, The Peter Doherty Institute for Infection and Immunity
EPI_ISL_430589	Caly L., Seemann T., Sait, M., Schultz M., Druce J., Sherry, N.	Victorian Infectious Diseases Reference Laboratory (VIDRL)	Microbiological Diagnostic Unit Public Health Laboratory and Victorian Infectious Diseases Reference Laboratory, The Peter Doherty Institute for Infection and Immunity
EPI_ISL_430590	Caly L., Seemann T., Sait, M., Schultz M., Druce J., Sherry, N.	Victorian Infectious Diseases Reference Laboratory (VIDRL)	Microbiological Diagnostic Unit Public Health Laboratory and Victorian Infectious Diseases Reference Laboratory, The Peter Doherty Institute for Infection and Immunity
EPI_ISL_430591	Caly L., Seemann T., Sait, M., Schultz M., Druce J., Sherry, N.	Victorian Infectious Diseases Reference Laboratory (VIDRL)	Microbiological Diagnostic Unit Public Health Laboratory and Victorian Infectious Diseases Reference Laboratory, The Peter Doherty Institute for Infection and Immunity
EPI_ISL_430592	Caly L., Seemann T., Sait, M., Schultz M., Druce J., Sherry, N.	Victorian Infectious Diseases Reference Laboratory (VIDRL)	Microbiological Diagnostic Unit Public Health Laboratory and Victorian Infectious Diseases Reference Laboratory, The Peter Doherty Institute for Infection and Immunity
EPI_ISL_430593	Caly L., Seemann T., Sait, M., Schultz M., Druce J., Sherry, N.	Victorian Infectious Diseases Reference Laboratory (VIDRL)	Microbiological Diagnostic Unit Public Health Laboratory and Victorian Infectious Diseases Reference Laboratory, The Peter Doherty Institute for Infection and Immunity
EPI_ISL_430596	Caly L., Seemann T., Sait, M., Schultz M., Druce J., Sherry, N.	Victorian Infectious Diseases Reference Laboratory (VIDRL)	Microbiological Diagnostic Unit Public Health Laboratory and Victorian Infectious Diseases Reference Laboratory, The Peter Doherty Institute for Infection and Immunity
EPI_ISL_430597	Caly L., Seemann T., Sait, M., Schultz M., Druce J., Sherry, N.	Victorian Infectious Diseases Reference Laboratory (VIDRL)	Microbiological Diagnostic Unit Public Health Laboratory and Victorian Infectious Diseases Reference Laboratory, The Peter Doherty Institute for Infection and Immunity
EPI_ISL_430598	Caly L., Seemann T., Sait, M., Schultz M., Druce J., Sherry, N.	Victorian Infectious Diseases Reference Laboratory (VIDRL)	Microbiological Diagnostic Unit Public Health Laboratory and Victorian Infectious Diseases Reference Laboratory, The Peter Doherty Institute for Infection and Immunity
EPI_ISL_430600	Caly L., Seemann T., Sait, M., Schultz M., Druce J., Sherry, N.	Victorian Infectious Diseases Reference Laboratory (VIDRL)	Microbiological Diagnostic Unit Public Health Laboratory and Victorian Infectious Diseases Reference Laboratory, The Peter Doherty Institute for Infection and Immunity
EPI_ISL_430601	Caly L., Seemann T., Sait, M., Schultz M., Druce J., Sherry, N.	Victorian Infectious Diseases Reference Laboratory (VIDRL)	Microbiological Diagnostic Unit Public Health Laboratory and Victorian Infectious Diseases Reference Laboratory, The Peter Doherty Institute for Infection and Immunity
EPI_ISL_430602	Caly L., Seemann T., Sait, M., Schultz M., Druce J., Sherry, N.	Victorian Infectious Diseases Reference Laboratory (VIDRL)	Microbiological Diagnostic Unit Public Health Laboratory and Victorian Infectious Diseases Reference Laboratory, The Peter Doherty Institute for Infection and Immunity
EPI_ISL_430604	Caly L., Seemann T., Sait, M., Schultz M., Druce J., Sherry, N.	Victorian Infectious Diseases Reference Laboratory (VIDRL)	Microbiological Diagnostic Unit Public Health Laboratory and Victorian Infectious Diseases Reference Laboratory, The Peter Doherty Institute for Infection and Immunity
EPI_ISL_430605	Caly L., Seemann T., Sait, M., Schultz M., Druce J., Sherry, N.	Victorian Infectious Diseases Reference Laboratory (VIDRL)	Microbiological Diagnostic Unit Public Health Laboratory and Victorian Infectious Diseases Reference Laboratory, The Peter Doherty Institute for Infection and Immunity
EPI_ISL_430606	Caly L., Seemann T., Sait, M., Schultz M., Druce J., Sherry, N.	Victorian Infectious Diseases Reference Laboratory (VIDRL)	Microbiological Diagnostic Unit Public Health Laboratory and Victorian Infectious Diseases Reference Laboratory, The Peter Doherty Institute for Infection and Immunity
EPI_ISL_430607	Caly L., Seemann T., Sait, M., Schultz M., Druce J., Sherry, N.	Victorian Infectious Diseases Reference Laboratory (VIDRL)	Microbiological Diagnostic Unit Public Health Laboratory and Victorian Infectious Diseases Reference Laboratory, The Peter Doherty Institute for Infection and Immunity
EPI_ISL_430608	Caly L., Seemann T., Sait, M., Schultz M., Druce J., Sherry, N.	Victorian Infectious Diseases Reference Laboratory (VIDRL)	Microbiological Diagnostic Unit Public Health Laboratory and Victorian Infectious Diseases Reference Laboratory, The Peter Doherty Institute for Infection and Immunity
EPI_ISL_430609	Caly L., Seemann T., Sait, M., Schultz M., Druce J., Sherry, N.	Victorian Infectious Diseases Reference Laboratory (VIDRL)	Microbiological Diagnostic Unit Public Health Laboratory and Victorian Infectious Diseases Reference Laboratory, The Peter Doherty Institute for Infection and Immunity
EPI_ISL_430610	Caly L., Seemann T., Sait, M., Schultz M., Druce J., Sherry, N.	Victorian Infectious Diseases Reference Laboratory (VIDRL)	Microbiological Diagnostic Unit Public Health Laboratory and Victorian Infectious Diseases Reference Laboratory, The Peter Doherty Institute for Infection and Immunity
EPI_ISL_430611	Caly L., Seemann T., Sait, M., Schultz M., Druce J., Sherry, N.	Victorian Infectious Diseases Reference Laboratory (VIDRL)	Microbiological Diagnostic Unit Public Health Laboratory and Victorian Infectious Diseases Reference Laboratory, The Peter Doherty Institute for Infection and Immunity
EPI_ISL_430612	Caly L., Seemann T., Sait, M., Schultz M., Druce J., Sherry, N.	Victorian Infectious Diseases Reference Laboratory (VIDRL)	Microbiological Diagnostic Unit Public Health Laboratory and Victorian Infectious Diseases Reference Laboratory, The Peter Doherty Institute for Infection and Immunity
EPI_ISL_430613	Caly L., Seemann T., Sait, M., Schultz M., Druce J., Sherry, N.	Victorian Infectious Diseases Reference Laboratory (VIDRL)	Microbiological Diagnostic Unit Public Health Laboratory and Victorian Infectious Diseases Reference Laboratory, The Peter Doherty Institute for Infection and Immunity
EPI_ISL_430614	Caly L., Seemann T., Sait, M., Schultz M., Druce J., Sherry, N.	Victorian Infectious Diseases Reference Laboratory (VIDRL)	Microbiological Diagnostic Unit Public Health Laboratory and Victorian Infectious Diseases Reference Laboratory, The Peter Doherty Institute for Infection and Immunity
EPI_ISL_430615	Caly L., Seemann T., Sait, M., Schultz M., Druce J., Sherry, N.	Victorian Infectious Diseases Reference Laboratory (VIDRL)	Microbiological Diagnostic Unit Public Health Laboratory and Victorian Infectious Diseases Reference Laboratory, The Peter Doherty Institute for Infection and Immunity
EPI_ISL_430616	Caly L., Seemann T., Sait, M., Schultz M., Druce J., Sherry, N.	Victorian Infectious Diseases Reference Laboratory (VIDRL)	Microbiological Diagnostic Unit Public Health Laboratory and Victorian Infectious Diseases Reference Laboratory, The Peter Doherty Institute for Infection and Immunity
EPI_ISL_430617	Caly L., Seemann T., Sait, M., Schultz M., Druce J., Sherry, N.	Victorian Infectious Diseases Reference Laboratory (VIDRL)	Microbiological Diagnostic Unit Public Health Laboratory and Victorian Infectious Diseases Reference Laboratory, The Peter Doherty Institute for Infection and Immunity
EPI_ISL_430618	Caly L., Seemann T., Sait, M., Schultz M., Druce J., Sherry, N.	Victorian Infectious Diseases Reference Laboratory (VIDRL)	Microbiological Diagnostic Unit Public Health Laboratory and Victorian Infectious Diseases Reference Laboratory, The Peter Doherty Institute for Infection and Immunity
EPI_ISL_430619	Caly L., Seemann T., Sait, M., Schultz M., Druce J., Sherry, N.	Victorian Infectious Diseases Reference Laboratory (VIDRL)	Microbiological Diagnostic Unit Public Health Laboratory and Victorian Infectious Diseases Reference Laboratory, The Peter Doherty Institute for Infection and Immunity
EPI_ISL_430620	Caly L., Seemann T., Sait, M., Schultz M., Druce J., Sherry, N.	Victorian Infectious Diseases Reference Laboratory (VIDRL)	Microbiological Diagnostic Unit Public Health Laboratory and Victorian Infectious Diseases Reference Laboratory, The Peter Doherty Institute for Infection and Immunity
EPI_ISL_430621	Caly L., Seemann T., Sait, M., Schultz M., Druce J., Sherry, N.	Victorian Infectious Diseases Reference Laboratory (VIDRL)	Microbiological Diagnostic Unit Public Health Laboratory and Victorian Infectious Diseases Reference Laboratory, The Peter Doherty Institute for Infection and Immunity
EPI_ISL_430623	Caly L., Seemann T., Sait, M., Schultz M., Druce J., Sherry, N.	Victorian Infectious Diseases Reference Laboratory (VIDRL)	Microbiological Diagnostic Unit Public Health Laboratory and Victorian Infectious Diseases Reference Laboratory, The Peter Doherty Institute for Infection and Immunity
EPI_ISL_430624	Caly L., Seemann T., Sait, M., Schultz M., Druce J., Sherry, N.	Victorian Infectious Diseases Reference Laboratory (VIDRL)	Microbiological Diagnostic Unit Public Health Laboratory and Victorian Infectious Diseases Reference Laboratory, The Peter Doherty Institute for Infection and Immunity
EPI_ISL_430625	Caly L., Seemann T., Sait, M., Schultz M., Druce J., Sherry, N.	Victorian Infectious Diseases Reference Laboratory (VIDRL)	Microbiological Diagnostic Unit Public Health Laboratory and Victorian Infectious Diseases Reference Laboratory, The Peter Doherty Institute for Infection and Immunity
EPI_ISL_430627	Caly L., Seemann T., Sait, M., Schultz M., Druce J., Sherry, N.	Victorian Infectious Diseases Reference Laboratory (VIDRL)	Microbiological Diagnostic Unit Public Health Laboratory and Victorian Infectious Diseases Reference Laboratory, The Peter Doherty Institute for Infection and Immunity
EPI_ISL_430628	Caly L., Seemann T., Sait, M., Schultz M., Druce J., Sherry, N.	Victorian Infectious Diseases Reference Laboratory (VIDRL)	Microbiological Diagnostic Unit Public Health Laboratory and Victorian Infectious Diseases Reference Laboratory, The Peter Doherty Institute for Infection and Immunity
EPI_ISL_430629	Caly L., Seemann T., Sait, M., Schultz M., Druce J., Sherry, N.	Victorian Infectious Diseases Reference Laboratory (VIDRL)	Microbiological Diagnostic Unit Public Health Laboratory and Victorian Infectious Diseases Reference Laboratory, The Peter Doherty Institute for Infection and Immunity
EPI_ISL_430630	Caly L., Seemann T., Sait, M., Schultz M., Druce J., Sherry, N.	Victorian Infectious Diseases Reference Laboratory (VIDRL)	Microbiological Diagnostic Unit Public Health Laboratory and Victorian Infectious Diseases Reference Laboratory, The Peter Doherty Institute for Infection and Immunity
EPI_ISL_430638	Caly L., Seemann T., Sait, M., Schultz M., Druce J., Sherry, N.	Victorian Infectious Diseases Reference Laboratory (VIDRL)	Microbiological Diagnostic Unit Public Health Laboratory and Victorian Infectious Diseases Reference Laboratory, The Peter Doherty Institute for Infection and Immunity
EPI_ISL_430639	Seemann T., Schultz M., Sait, M., Sherry, N.	Microbiological Diagnostic Unit Public Health Laboratory	Microbiological Diagnostic Unit Public Health Laboratory
EPI_ISL_430640	Seemann T., Schultz M., Sait, M., Sherry, N.	Microbiological Diagnostic Unit Public Health Laboratory	Microbiological Diagnostic Unit Public Health Laboratory
EPI_ISL_430641	Seemann T., Schultz M., Sait, M., Sherry, N.	Microbiological Diagnostic Unit Public Health Laboratory	Microbiological Diagnostic Unit Public Health Laboratory
EPI_ISL_430642	Seemann T., Schultz M., Sait, M., Sherry, N.	Microbiological Diagnostic Unit Public Health Laboratory	Microbiological Diagnostic Unit Public Health Laboratory
EPI_ISL_430643	Seemann T., Schultz M., Sait, M., Sherry, N.	Microbiological Diagnostic Unit Public Health Laboratory	Microbiological Diagnostic Unit Public Health Laboratory
EPI_ISL_430645	Seemann T., Schultz M., Sait, M., Sherry, N.	Microbiological Diagnostic Unit Public Health Laboratory	Microbiological Diagnostic Unit Public Health Laboratory
EPI_ISL_430646	Seemann T., Schultz M., Sait, M., Sherry, N.	Microbiological Diagnostic Unit Public Health Laboratory	Microbiological Diagnostic Unit Public Health Laboratory
EPI_ISL_430647	Seemann T., Schultz M., Sait, M., Sherry, N.	Microbiological Diagnostic Unit Public Health Laboratory	Microbiological Diagnostic Unit Public Health Laboratory
EPI_ISL_430648	Seemann T., Schultz M., Sait, M., Sherry, N.	Microbiological Diagnostic Unit Public Health Laboratory	Microbiological Diagnostic Unit Public Health Laboratory
EPI_ISL_430649	Seemann T., Schultz M., Sait, M., Sherry, N.	Microbiological Diagnostic Unit Public Health Laboratory	Microbiological Diagnostic Unit Public Health Laboratory
EPI_ISL_430650	Seemann T., Schultz M., Sait, M., Sherry, N.	Microbiological Diagnostic Unit Public Health Laboratory	Microbiological Diagnostic Unit Public Health Laboratory
EPI_ISL_430651	Seemann T., Schultz M., Sait, M., Sherry, N.	Microbiological Diagnostic Unit Public Health Laboratory	Microbiological Diagnostic Unit Public Health Laboratory
EPI_ISL_430653	Seemann T., Schultz M., Sait, M., Sherry, N.	Microbiological Diagnostic Unit Public Health Laboratory	Microbiological Diagnostic Unit Public Health Laboratory
EPI_ISL_430654	Seemann T., Schultz M., Sait, M., Sherry, N.	Microbiological Diagnostic Unit Public Health Laboratory	Microbiological Diagnostic Unit Public Health Laboratory
EPI_ISL_430655	Seemann T., Schultz M., Sait, M., Sherry, N.	Microbiological Diagnostic Unit Public Health Laboratory	Microbiological Diagnostic Unit Public Health Laboratory
EPI_ISL_430656	Seemann T., Schultz M., Sait, M., Sherry, N.	Microbiological Diagnostic Unit Public Health Laboratory	Microbiological Diagnostic Unit Public Health Laboratory
EPI_ISL_430658	Seemann T., Schultz M., Sait, M., Sherry, N.	Microbiological Diagnostic Unit Public Health Laboratory	Microbiological Diagnostic Unit Public Health Laboratory
EPI_ISL_430659	Seemann T., Schultz M., Sait, M., Sherry, N.	Microbiological Diagnostic Unit Public Health Laboratory	Microbiological Diagnostic Unit Public Health Laboratory
EPI_ISL_430660	Seemann T., Schultz M., Sait, M., Sherry, N.	Microbiological Diagnostic Unit Public Health Laboratory	Microbiological Diagnostic Unit Public Health Laboratory
EPI_ISL_430661	Seemann T., Schultz M., Sait, M., Sherry, N.	Microbiological Diagnostic Unit Public Health Laboratory	Microbiological Diagnostic Unit Public Health Laboratory
EPI_ISL_430662	Seemann T., Schultz M., Sait, M., Sherry, N.	Microbiological Diagnostic Unit Public Health Laboratory	Microbiological Diagnostic Unit Public Health Laboratory
EPI_ISL_430663	Seemann T., Schultz M., Sait, M., Sherry, N.	Microbiological Diagnostic Unit Public Health Laboratory	Microbiological Diagnostic Unit Public Health Laboratory
EPI_ISL_430664	Seemann T., Schultz M., Sait, M., Sherry, N.	Microbiological Diagnostic Unit Public Health Laboratory	Microbiological Diagnostic Unit Public Health Laboratory
EPI_ISL_430665	Seemann T., Schultz M., Sait, M., Sherry, N.	Microbiological Diagnostic Unit Public Health Laboratory	Microbiological Diagnostic Unit Public Health Laboratory
EPI_ISL_430666	Seemann T., Schultz M., Sait, M., Sherry, N.	Microbiological Diagnostic Unit Public Health Laboratory	Microbiological Diagnostic Unit Public Health Laboratory
EPI_ISL_430667	Seemann T., Schultz M., Sait, M., Sherry, N.	Microbiological Diagnostic Unit Public Health Laboratory	Microbiological Diagnostic Unit Public Health Laboratory
EPI_ISL_430668	Seemann T., Schultz M., Sait, M., Sherry, N.	Microbiological Diagnostic Unit Public Health Laboratory	Microbiological Diagnostic Unit Public Health Laboratory
EPI_ISL_430669	Seemann T., Schultz M., Sait, M., Sherry, N.	Microbiological Diagnostic Unit Public Health Laboratory	Microbiological Diagnostic Unit Public Health Laboratory
EPI_ISL_430670	Seemann T., Schultz M., Sait, M., Sherry, N.	Microbiological Diagnostic Unit Public Health Laboratory	Microbiological Diagnostic Unit Public Health Laboratory
EPI_ISL_430671	Seemann T., Schultz M., Sait, M., Sherry, N.	Microbiological Diagnostic Unit Public Health Laboratory	Microbiological Diagnostic Unit Public Health Laboratory
EPI_ISL_430672	Seemann T., Schultz M., Sait, M., Sherry, N.	Microbiological Diagnostic Unit Public Health Laboratory	Microbiological Diagnostic Unit Public Health Laboratory
EPI_ISL_430673	Seemann T., Schultz M., Sait, M., Sherry, N.	Microbiological Diagnostic Unit Public Health Laboratory	Microbiological Diagnostic Unit Public Health Laboratory
EPI_ISL_430674	Seemann T., Schultz M., Sait, M., Sherry, N.	Microbiological Diagnostic Unit Public Health Laboratory	Microbiological Diagnostic Unit Public Health Laboratory
EPI_ISL_430675	Seemann T., Schultz M., Sait, M., Sherry, N.	Microbiological Diagnostic Unit Public Health Laboratory	Microbiological Diagnostic Unit Public Health Laboratory
EPI_ISL_430676	Seemann T., Schultz M., Sait, M., Sherry, N.	Microbiological Diagnostic Unit Public Health Laboratory	Microbiological Diagnostic Unit Public Health Laboratory
EPI_ISL_430677	Seemann T., Schultz M., Sait, M., Sherry, N.	Microbiological Diagnostic Unit Public Health Laboratory	Microbiological Diagnostic Unit Public Health Laboratory
EPI_ISL_430678	Seemann T., Schultz M., Sait, M., Sherry, N.	Microbiological Diagnostic Unit Public Health Laboratory	Microbiological Diagnostic Unit Public Health Laboratory
EPI_ISL_430679	Seemann T., Schultz M., Sait, M., Sherry, N.	Microbiological Diagnostic Unit Public Health Laboratory	Microbiological Diagnostic Unit Public Health Laboratory
EPI_ISL_430680	Seemann T., Schultz M., Sait, M., Sherry, N.	Microbiological Diagnostic Unit Public Health Laboratory	Microbiological Diagnostic Unit Public Health Laboratory
EPI_ISL_430681	Seemann T., Schultz M., Sait, M., Sherry, N.	Microbiological Diagnostic Unit Public Health Laboratory	Microbiological Diagnostic Unit Public Health Laboratory
EPI_ISL_430682	Seemann T., Schultz M., Sait, M., Sherry, N.	Microbiological Diagnostic Unit Public Health Laboratory	Microbiological Diagnostic Unit Public Health Laboratory
EPI_ISL_430683	Seemann T., Schultz M., Sait, M., Sherry, N.	Microbiological Diagnostic Unit Public Health Laboratory	Microbiological Diagnostic Unit Public Health Laboratory
EPI_ISL_430684	Seemann T., Schultz M., Sait, M., Sherry, N.	Microbiological Diagnostic Unit Public Health Laboratory	Microbiological Diagnostic Unit Public Health Laboratory
EPI_ISL_430685	Seemann T., Schultz M., Sait, M., Sherry, N.	Microbiological Diagnostic Unit Public Health Laboratory	Microbiological Diagnostic Unit Public Health Laboratory
EPI_ISL_430686	Seemann T., Schultz M., Sait, M., Sherry, N.	Microbiological Diagnostic Unit Public Health Laboratory	Microbiological Diagnostic Unit Public Health Laboratory
EPI_ISL_430687	Seemann T., Schultz M., Sait, M., Sherry, N.	Microbiological Diagnostic Unit Public Health Laboratory	Microbiological Diagnostic Unit Public Health Laboratory
EPI_ISL_430688	Caly L., Seemann T., Sait, M., Schultz M., Druce J., Sherry, N.	Victorian Infectious Diseases Reference Laboratory (VIDRL)	Microbiological Diagnostic Unit Public Health Laboratory and Victorian Infectious Diseases Reference Laboratory, The Peter Doherty Institute for Infection and Immunity
EPI_ISL_430689	Caly L., Seemann T., Sait, M., Schultz M., Druce J., Sherry, N.	Victorian Infectious Diseases Reference Laboratory (VIDRL)	Microbiological Diagnostic Unit Public Health Laboratory and Victorian Infectious Diseases Reference Laboratory, The Peter Doherty Institute for Infection and Immunity
EPI_ISL_430690	Caly L., Seemann T., Sait, M., Schultz M., Druce J., Sherry, N.	Victorian Infectious Diseases Reference Laboratory (VIDRL)	Microbiological Diagnostic Unit Public Health Laboratory and Victorian Infectious Diseases Reference Laboratory, The Peter Doherty Institute for Infection and Immunity
EPI_ISL_430691	Caly L., Seemann T., Sait, M., Schultz M., Druce J., Sherry, N.	Victorian Infectious Diseases Reference Laboratory (VIDRL)	Microbiological Diagnostic Unit Public Health Laboratory and Victorian Infectious Diseases Reference Laboratory, The Peter Doherty Institute for Infection and Immunity
EPI_ISL_430692	Caly L., Seemann T., Sait, M., Schultz M., Druce J., Sherry, N.	Victorian Infectious Diseases Reference Laboratory (VIDRL)	Microbiological Diagnostic Unit Public Health Laboratory and Victorian Infectious Diseases Reference Laboratory, The Peter Doherty Institute for Infection and Immunity
EPI_ISL_430693	Caly L., Seemann T., Sait, M., Schultz M., Druce J., Sherry, N.	Victorian Infectious Diseases Reference Laboratory (VIDRL)	Microbiological Diagnostic Unit Public Health Laboratory and Victorian Infectious Diseases Reference Laboratory, The Peter Doherty Institute for Infection and Immunity
EPI_ISL_430694	Caly L., Seemann T., Sait, M., Schultz M., Druce J., Sherry, N.	Victorian Infectious Diseases Reference Laboratory (VIDRL)	Microbiological Diagnostic Unit Public Health Laboratory and Victorian Infectious Diseases Reference Laboratory, The Peter Doherty Institute for Infection and Immunity
EPI_ISL_430695	Caly L., Seemann T., Sait, M., Schultz M., Druce J., Sherry, N.	Victorian Infectious Diseases Reference Laboratory (VIDRL)	Microbiological Diagnostic Unit Public Health Laboratory and Victorian Infectious Diseases Reference Laboratory, The Peter Doherty Institute for Infection and Immunity
EPI_ISL_430696	Caly L., Seemann T., Sait, M., Schultz M., Druce J., Sherry, N.	Victorian Infectious Diseases Reference Laboratory (VIDRL)	Microbiological Diagnostic Unit Public Health Laboratory and Victorian Infectious Diseases Reference Laboratory, The Peter Doherty Institute for Infection and Immunity
EPI_ISL_430697	Caly L., Seemann T., Sait, M., Schultz M., Druce J., Sherry, N.	Victorian Infectious Diseases Reference Laboratory (VIDRL)	Microbiological Diagnostic Unit Public Health Laboratory and Victorian Infectious Diseases Reference Laboratory, The Peter Doherty Institute for Infection and Immunity
EPI_ISL_430698	Caly L., Seemann T., Sait, M., Schultz M., Druce J., Sherry, N.	Victorian Infectious Diseases Reference Laboratory (VIDRL)	Microbiological Diagnostic Unit Public Health Laboratory and Victorian Infectious Diseases Reference Laboratory, The Peter Doherty Institute for Infection and Immunity
EPI_ISL_430699	Caly L., Seemann T., Sait, M., Schultz M., Druce J., Sherry, N.	Victorian Infectious Diseases Reference Laboratory (VIDRL)	Microbiological Diagnostic Unit Public Health Laboratory and Victorian Infectious Diseases Reference Laboratory, The Peter Doherty Institute for Infection and Immunity
EPI_ISL_430700	Caly L., Seemann T., Sait, M., Schultz M., Druce J., Sherry, N.	Victorian Infectious Diseases Reference Laboratory (VIDRL)	Microbiological Diagnostic Unit Public Health Laboratory and Victorian Infectious Diseases Reference Laboratory, The Peter Doherty Institute for Infection and Immunity
EPI_ISL_430701	Caly L., Seemann T., Sait, M., Schultz M., Druce J., Sherry, N.	Victorian Infectious Diseases Reference Laboratory (VIDRL)	Microbiological Diagnostic Unit Public Health Laboratory and Victorian Infectious Diseases Reference Laboratory, The Peter Doherty Institute for Infection and Immunity
EPI_ISL_430702	Caly L., Seemann T., Sait, M., Schultz M., Druce J., Sherry, N.	Victorian Infectious Diseases Reference Laboratory (VIDRL)	Microbiological Diagnostic Unit Public Health Laboratory and Victorian Infectious Diseases Reference Laboratory, The Peter Doherty Institute for Infection and Immunity
EPI_ISL_430703	Caly L., Seemann T., Sait, M., Schultz M., Druce J., Sherry, N.	Victorian Infectious Diseases Reference Laboratory (VIDRL)	Microbiological Diagnostic Unit Public Health Laboratory and Victorian Infectious Diseases Reference Laboratory, The Peter Doherty Institute for Infection and Immunity
EPI_ISL_430704	Caly L., Seemann T., Sait, M., Schultz M., Druce J., Sherry, N.	Victorian Infectious Diseases Reference Laboratory (VIDRL)	Microbiological Diagnostic Unit Public Health Laboratory and Victorian Infectious Diseases Reference Laboratory, The Peter Doherty Institute for Infection and Immunity
EPI_ISL_430705	Caly L., Seemann T., Sait, M., Schultz M., Druce J., Sherry, N.	Victorian Infectious Diseases Reference Laboratory (VIDRL)	Microbiological Diagnostic Unit Public Health Laboratory and Victorian Infectious Diseases Reference Laboratory, The Peter Doherty Institute for Infection and Immunity
EPI_ISL_430706	Caly L., Seemann T., Sait, M., Schultz M., Druce J., Sherry, N.	Victorian Infectious Diseases Reference Laboratory (VIDRL)	Microbiological Diagnostic Unit Public Health Laboratory and Victorian Infectious Diseases Reference Laboratory, The Peter Doherty Institute for Infection and Immunity
EPI_ISL_430708	Caly L., Seemann T., Sait, M., Schultz M., Druce J., Sherry, N.	Victorian Infectious Diseases Reference Laboratory (VIDRL)	Microbiological Diagnostic Unit Public Health Laboratory and Victorian Infectious Diseases Reference Laboratory, The Peter Doherty Institute for Infection and Immunity
EPI_ISL_430709	Caly L., Seemann T., Sait, M., Schultz M., Druce J., Sherry, N.	Victorian Infectious Diseases Reference Laboratory (VIDRL)	Microbiological Diagnostic Unit Public Health Laboratory and Victorian Infectious Diseases Reference Laboratory, The Peter Doherty Institute for Infection and Immunity
EPI_ISL_430711	Caly L., Seemann T., Sait, M., Schultz M., Druce J., Sherry, N.	Victorian Infectious Diseases Reference Laboratory (VIDRL)	Microbiological Diagnostic Unit Public Health Laboratory and Victorian Infectious Diseases Reference Laboratory, The Peter Doherty Institute for Infection and Immunity
EPI_ISL_430712	Caly L., Seemann T., Sait, M., Schultz M., Druce J., Sherry, N.	Victorian Infectious Diseases Reference Laboratory (VIDRL)	Microbiological Diagnostic Unit Public Health Laboratory and Victorian Infectious Diseases Reference Laboratory, The Peter Doherty Institute for Infection and Immunity
EPI_ISL_430714	Caly L., Seemann T., Sait, M., Schultz M., Druce J., Sherry, N.	Victorian Infectious Diseases Reference Laboratory (VIDRL)	Microbiological Diagnostic Unit Public Health Laboratory and Victorian Infectious Diseases Reference Laboratory, The Peter Doherty Institute for Infection and Immunity
EPI_ISL_430716	Seemann T., Schultz M., Sait, M., Sherry, N.	Microbiological Diagnostic Unit Public Health Laboratory	Microbiological Diagnostic Unit Public Health Laboratory
EPI_ISL_430717	Seemann T., Schultz M., Sait, M., Sherry, N.	Microbiological Diagnostic Unit Public Health Laboratory	Microbiological Diagnostic Unit Public Health Laboratory
EPI_ISL_436113	Caly L., Seemann T., Sait, M., Schultz M., Druce J., Sherry, N.	Victorian Infectious Diseases Reference Laboratory (VIDRL)	Microbiological Diagnostic Unit Public Health Laboratory and Victorian Infectious Diseases Reference Laboratory, Doherty Institute
EPI_ISL_436114	Caly L., Seemann T., Sait, M., Schultz M., Druce J., Sherry, N.	Victorian Infectious Diseases Reference Laboratory (VIDRL)	Microbiological Diagnostic Unit Public Health Laboratory and Victorian Infectious Diseases Reference Laboratory, Doherty Institute
EPI_ISL_436115	Caly L., Seemann T., Sait, M., Schultz M., Druce J., Sherry, N.	Victorian Infectious Diseases Reference Laboratory (VIDRL)	Microbiological Diagnostic Unit Public Health Laboratory and Victorian Infectious Diseases Reference Laboratory, Doherty Institute
EPI_ISL_436119	Caly L., Seemann T., Sait, M., Schultz M., Druce J., Sherry, N.	Victorian Infectious Diseases Reference Laboratory (VIDRL)	Microbiological Diagnostic Unit Public Health Laboratory and Victorian Infectious Diseases Reference Laboratory, Doherty Institute
EPI_ISL_436120	Caly L., Seemann T., Sait, M., Schultz M., Druce J., Sherry, N.	Victorian Infectious Diseases Reference Laboratory (VIDRL)	Microbiological Diagnostic Unit Public Health Laboratory and Victorian Infectious Diseases Reference Laboratory, Doherty Institute
EPI_ISL_436121	Caly L., Seemann T., Sait, M., Schultz M., Druce J., Sherry, N.	Victorian Infectious Diseases Reference Laboratory (VIDRL)	Microbiological Diagnostic Unit Public Health Laboratory and Victorian Infectious Diseases Reference Laboratory, Doherty Institute
EPI_ISL_436123	Caly L., Seemann T., Sait, M., Schultz M., Druce J., Sherry, N.	Victorian Infectious Diseases Reference Laboratory (VIDRL)	Microbiological Diagnostic Unit Public Health Laboratory and Victorian Infectious Diseases Reference Laboratory, Doherty Institute
EPI_ISL_436125	Caly L., Seemann T., Sait, M., Schultz M., Druce J., Sherry, N.	Victorian Infectious Diseases Reference Laboratory (VIDRL)	Microbiological Diagnostic Unit Public Health Laboratory and Victorian Infectious Diseases Reference Laboratory, Doherty Institute
EPI_ISL_436126	Caly L., Seemann T., Sait, M., Schultz M., Druce J., Sherry, N.	Victorian Infectious Diseases Reference Laboratory (VIDRL)	Microbiological Diagnostic Unit Public Health Laboratory and Victorian Infectious Diseases Reference Laboratory, Doherty Institute
EPI_ISL_436131	Caly L., Seemann T., Sait, M., Schultz M., Druce J., Sherry, N.	Victorian Infectious Diseases Reference Laboratory (VIDRL)	Microbiological Diagnostic Unit Public Health Laboratory and Victorian Infectious Diseases Reference Laboratory, Doherty Institute
EPI_ISL_436132	Caly L., Seemann T., Sait, M., Schultz M., Druce J., Sherry, N.	Victorian Infectious Diseases Reference Laboratory (VIDRL)	Microbiological Diagnostic Unit Public Health Laboratory and Victorian Infectious Diseases Reference Laboratory, Doherty Institute
EPI_ISL_436688	Caly L., Seemann T., Sait, M., Schultz M., Druce J., Sherry, N.	Victorian Infectious Diseases Reference Laboratory (VIDRL)	Microbiological Diagnostic Unit Public Health Laboratory and Victorian Infectious Diseases Reference Laboratory, The Peter Doherty Institute for Infection & Immunity
EPI_ISL_436689	Caly L., Seemann T., Sait, M., Schultz M., Druce J., Sherry, N.	Victorian Infectious Diseases Reference Laboratory (VIDRL)	Microbiological Diagnostic Unit Public Health Laboratory and Victorian Infectious Diseases Reference Laboratory, The Peter Doherty Institute for Infection & Immunity
EPI_ISL_444611	Bixing Huang, Alyssa Pyke, Amanda De Jong, Andrew Van Den Hurk, Carmel Taylor, David Warrilow, Doris Genge, Elisabeth Gamez, Glen Hewitson, Ian Maxwell Mackay, Inga Sultana, Jamie McMahon, Jean Barcelon, Judy Northill, Mitchell Finger, Natalie Simpson, Neelima Nair, Peter Burtonclay, Peter Moore, Sarah Wheatley, Sean Moody, Sonja Hall-Mendelin, Timothy Gardam, and Frederick Moore	Pathology Queensland	Public Health Virology Laboratory
EPI_ISL_444612	Bixing Huang, Alyssa Pyke, Amanda De Jong, Andrew Van Den Hurk, Carmel Taylor, David Warrilow, Doris Genge, Elisabeth Gamez, Glen Hewitson, Ian Maxwell Mackay, Inga Sultana, Jamie McMahon, Jean Barcelon, Judy Northill, Mitchell Finger, Natalie Simpson, Neelima Nair, Peter Burtonclay, Peter Moore, Sarah Wheatley, Sean Moody, Sonja Hall-Mendelin, Timothy Gardam, and Frederick Moore	QML Pathology	Public Health Virology Laboratory
EPI_ISL_444793	Bixing Huang, Alyssa Pyke, Amanda De Jong, Andrew Van Den Hurk, Carmel Taylor, David Warrilow, Doris Genge, Elisabeth Gamez, Glen Hewitson, Ian Maxwell Mackay, Inga Sultana, Jamie McMahon, Jean Barcelon, Judy Northill, Mitchell Finger, Natalie Simpson, Neelima Nair, Peter Burtonclay, Peter Moore, Sarah Wheatley, Sean Moody, Sonja Hall-Mendelin, Timothy Gardam, and Frederick Moore	Pathology Queensland	Public Health Virology Laboratory
EPI_ISL_444794	Bixing Huang, Alyssa Pyke, Amanda De Jong, Andrew Van Den Hurk, Carmel Taylor, David Warrilow, Doris Genge, Elisabeth Gamez, Glen Hewitson, Ian Maxwell Mackay, Inga Sultana, Jamie McMahon, Jean Barcelon, Judy Northill, Mitchell Finger, Natalie Simpson, Neelima Nair, Peter Burtonclay, Peter Moore, Sarah Wheatley, Sean Moody, Sonja Hall-Mendelin, Timothy Gardam, and Frederick Moore	Cairns Hospital	Public Health Virology Laboratory
EPI_ISL_447594	Bixing Huang, Alyssa Pyke, Amanda De Jong, Andrew Van Den Hurk, Carmel Taylor, David Warrilow, Doris Genge, Elisabeth Gamez, Glen Hewitson, Ian Maxwell Mackay, Inga Sultana, Jamie McMahon, Jean Barcelon, Judy Northill, Mitchell Finger, Natalie Simpson, Neelima Nair, Peter Burtonclay, Peter Moore, Sarah Wheatley, Sean Moody, Sonja Hall-Mendelin, Timothy Gardam, and Frederick Moore	Caloundra Hospital	Public Health Virology Laboratory
EPI_ISL_447595	Bixing Huang, Alyssa Pyke, Amanda De Jong, Andrew Van Den Hurk, Carmel Taylor, David Warrilow, Doris Genge, Elisabeth Gamez, Glen Hewitson, Ian Maxwell Mackay, Inga Sultana, Jamie McMahon, Jean Barcelon, Judy Northill, Mitchell Finger, Natalie Simpson, Neelima Nair, Peter Burtonclay, Peter Moore, Sarah Wheatley, Sean Moody, Sonja Hall-Mendelin, Timothy Gardam, and Frederick Moore	Pathology Queensland, Sunshine Coast University Hospital	Public Health Virology Laboratory
EPI_ISL_450193	Lex Leong	SA Pathology	SA Pathology
EPI_ISL_450194	Lex Leong	SA Pathology	SA Pathology
EPI_ISL_450195	Lex Leong	SA Pathology	SA Pathology
EPI_ISL_451077	Lex Leong, Chuan Kok Lim, Mark Turra, Ivan Bastian, Geoff Higgins	SA Pathology	SA Pathology
EPI_ISL_451078	Lex Leong, Chuan Kok Lim, Mark Turra, Ivan Bastian, Geoff Higgins	SA Pathology	SA Pathology
EPI_ISL_451079	Lex Leong, Chuan Kok Lim, Mark Turra, Ivan Bastian, Geoff Higgins	SA Pathology	SA Pathology
EPI_ISL_451080	Lex Leong, Chuan Kok Lim, Mark Turra, Ivan Bastian, Geoff Higgins	SA Pathology	SA Pathology
EPI_ISL_451081	Lex Leong, Chuan Kok Lim, Mark Turra, Ivan Bastian, Geoff Higgins	SA Pathology	SA Pathology
EPI_ISL_451082	Lex Leong, Chuan Kok Lim, Mark Turra, Ivan Bastian, Geoff Higgins	SA Pathology	SA Pathology
EPI_ISL_451083	Lex Leong, Chuan Kok Lim, Mark Turra, Ivan Bastian, Geoff Higgins	SA Pathology	SA Pathology
EPI_ISL_451084	Lex Leong, Chuan Kok Lim, Mark Turra, Ivan Bastian, Geoff Higgins	SA Pathology	SA Pathology
EPI_ISL_451085	Lex Leong, Chuan Kok Lim, Mark Turra, Ivan Bastian, Geoff Higgins	SA Pathology	SA Pathology
EPI_ISL_451086	Lex Leong, Chuan Kok Lim, Mark Turra, Ivan Bastian, Geoff Higgins	SA Pathology	SA Pathology
EPI_ISL_451087	Lex Leong, Chuan Kok Lim, Mark Turra, Ivan Bastian, Geoff Higgins	SA Pathology	SA Pathology
EPI_ISL_451088	Lex Leong, Chuan Kok Lim, Mark Turra, Ivan Bastian, Geoff Higgins	SA Pathology	SA Pathology
EPI_ISL_451089	Lex Leong, Chuan Kok Lim, Mark Turra, Ivan Bastian, Geoff Higgins	SA Pathology	SA Pathology
EPI_ISL_451090	Lex Leong, Chuan Kok Lim, Mark Turra, Ivan Bastian, Geoff Higgins	SA Pathology	SA Pathology
EPI_ISL_451091	Lex Leong, Chuan Kok Lim, Mark Turra, Ivan Bastian, Geoff Higgins	SA Pathology	SA Pathology
EPI_ISL_451092	Lex Leong, Chuan Kok Lim, Mark Turra, Ivan Bastian, Geoff Higgins	SA Pathology	SA Pathology
EPI_ISL_451093	Lex Leong, Chuan Kok Lim, Mark Turra, Ivan Bastian, Geoff Higgins	SA Pathology	SA Pathology
EPI_ISL_451094	Lex Leong, Chuan Kok Lim, Mark Turra, Ivan Bastian, Geoff Higgins	SA Pathology	SA Pathology
EPI_ISL_451095	Lex Leong, Chuan Kok Lim, Mark Turra, Ivan Bastian, Geoff Higgins	SA Pathology	SA Pathology
EPI_ISL_451096	Lex Leong, Chuan Kok Lim, Mark Turra, Ivan Bastian, Geoff Higgins	SA Pathology	SA Pathology
EPI_ISL_451097	Lex Leong, Chuan Kok Lim, Mark Turra, Ivan Bastian, Geoff Higgins	SA Pathology	SA Pathology
EPI_ISL_451098	Lex Leong, Chuan Kok Lim, Mark Turra, Ivan Bastian, Geoff Higgins	SA Pathology	SA Pathology
EPI_ISL_451099	Lex Leong, Chuan Kok Lim, Mark Turra, Ivan Bastian, Geoff Higgins	SA Pathology	SA Pathology
EPI_ISL_451100	Lex Leong, Chuan Kok Lim, Mark Turra, Ivan Bastian, Geoff Higgins	SA Pathology	SA Pathology
EPI_ISL_451101	Lex Leong, Chuan Kok Lim, Mark Turra, Ivan Bastian, Geoff Higgins	SA Pathology	SA Pathology
EPI_ISL_451102	Lex Leong, Chuan Kok Lim, Mark Turra, Ivan Bastian, Geoff Higgins	SA Pathology	SA Pathology
EPI_ISL_451103	Lex Leong, Chuan Kok Lim, Mark Turra, Ivan Bastian, Geoff Higgins	SA Pathology	SA Pathology
EPI_ISL_451104	Lex Leong, Chuan Kok Lim, Mark Turra, Ivan Bastian, Geoff Higgins	SA Pathology	SA Pathology
EPI_ISL_451105	Lex Leong, Chuan Kok Lim, Mark Turra, Ivan Bastian, Geoff Higgins	SA Pathology	SA Pathology
EPI_ISL_451106	Lex Leong, Chuan Kok Lim, Mark Turra, Ivan Bastian, Geoff Higgins	SA Pathology	SA Pathology
EPI_ISL_451107	Lex Leong, Chuan Kok Lim, Mark Turra, Ivan Bastian, Geoff Higgins	SA Pathology	SA Pathology
EPI_ISL_451108	Lex Leong, Chuan Kok Lim, Mark Turra, Ivan Bastian, Geoff Higgins	SA Pathology	SA Pathology
EPI_ISL_451109	Lex Leong, Chuan Kok Lim, Mark Turra, Ivan Bastian, Geoff Higgins	SA Pathology	SA Pathology
EPI_ISL_451110	Lex Leong, Chuan Kok Lim, Mark Turra, Ivan Bastian, Geoff Higgins	SA Pathology	SA Pathology
EPI_ISL_451111	Lex Leong, Chuan Kok Lim, Mark Turra, Ivan Bastian, Geoff Higgins	SA Pathology	SA Pathology
EPI_ISL_451112	Lex Leong, Chuan Kok Lim, Mark Turra, Ivan Bastian, Geoff Higgins	SA Pathology	SA Pathology
EPI_ISL_451113	Lex Leong, Chuan Kok Lim, Mark Turra, Ivan Bastian, Geoff Higgins	SA Pathology	SA Pathology
EPI_ISL_451114	Lex Leong, Chuan Kok Lim, Mark Turra, Ivan Bastian, Geoff Higgins	SA Pathology	SA Pathology
EPI_ISL_451115	Lex Leong, Chuan Kok Lim, Mark Turra, Ivan Bastian, Geoff Higgins	SA Pathology	SA Pathology
EPI_ISL_451116	Lex Leong, Chuan Kok Lim, Mark Turra, Ivan Bastian, Geoff Higgins	SA Pathology	SA Pathology
EPI_ISL_451117	Lex Leong, Chuan Kok Lim, Mark Turra, Ivan Bastian, Geoff Higgins	SA Pathology	SA Pathology
EPI_ISL_451118	Lex Leong, Chuan Kok Lim, Mark Turra, Ivan Bastian, Geoff Higgins	SA Pathology	SA Pathology
EPI_ISL_451119	Lex Leong, Chuan Kok Lim, Mark Turra, Ivan Bastian, Geoff Higgins	SA Pathology	SA Pathology
EPI_ISL_451120	Lex Leong, Chuan Kok Lim, Mark Turra, Ivan Bastian, Geoff Higgins	SA Pathology	SA Pathology
EPI_ISL_451121	Lex Leong, Chuan Kok Lim, Mark Turra, Ivan Bastian, Geoff Higgins	SA Pathology	SA Pathology
EPI_ISL_451122	Lex Leong, Chuan Kok Lim, Mark Turra, Ivan Bastian, Geoff Higgins	SA Pathology	SA Pathology
EPI_ISL_451123	Lex Leong, Chuan Kok Lim, Mark Turra, Ivan Bastian, Geoff Higgins	SA Pathology	SA Pathology
EPI_ISL_451124	Lex Leong, Chuan Kok Lim, Mark Turra, Ivan Bastian, Geoff Higgins	SA Pathology	SA Pathology
EPI_ISL_451125	Lex Leong, Chuan Kok Lim, Mark Turra, Ivan Bastian, Geoff Higgins	SA Pathology	SA Pathology
EPI_ISL_451126	Lex Leong, Chuan Kok Lim, Mark Turra, Ivan Bastian, Geoff Higgins	SA Pathology	SA Pathology
EPI_ISL_451127	Lex Leong, Chuan Kok Lim, Mark Turra, Ivan Bastian, Geoff Higgins	SA Pathology	SA Pathology
EPI_ISL_451128	Lex Leong, Chuan Kok Lim, Mark Turra, Ivan Bastian, Geoff Higgins	SA Pathology	SA Pathology
EPI_ISL_451129	Lex Leong, Chuan Kok Lim, Mark Turra, Ivan Bastian, Geoff Higgins	SA Pathology	SA Pathology
EPI_ISL_451130	Lex Leong, Chuan Kok Lim, Mark Turra, Ivan Bastian, Geoff Higgins	SA Pathology	SA Pathology
EPI_ISL_451131	Lex Leong, Chuan Kok Lim, Mark Turra, Ivan Bastian, Geoff Higgins	SA Pathology	SA Pathology
EPI_ISL_451132	Lex Leong, Chuan Kok Lim, Mark Turra, Ivan Bastian, Geoff Higgins	SA Pathology	SA Pathology
EPI_ISL_451133	Lex Leong, Chuan Kok Lim, Mark Turra, Ivan Bastian, Geoff Higgins	SA Pathology	SA Pathology
EPI_ISL_451134	Lex Leong, Chuan Kok Lim, Mark Turra, Ivan Bastian, Geoff Higgins	SA Pathology	SA Pathology
EPI_ISL_451135	Lex Leong, Chuan Kok Lim, Mark Turra, Ivan Bastian, Geoff Higgins	SA Pathology	SA Pathology
EPI_ISL_451136	Lex Leong, Chuan Kok Lim, Mark Turra, Ivan Bastian, Geoff Higgins	SA Pathology	SA Pathology
EPI_ISL_451137	Lex Leong, Chuan Kok Lim, Mark Turra, Ivan Bastian, Geoff Higgins	SA Pathology	SA Pathology
EPI_ISL_451138	Lex Leong, Chuan Kok Lim, Mark Turra, Ivan Bastian, Geoff Higgins	SA Pathology	SA Pathology
EPI_ISL_451139	Lex Leong, Chuan Kok Lim, Mark Turra, Ivan Bastian, Geoff Higgins	SA Pathology	SA Pathology
EPI_ISL_451140	Lex Leong, Chuan Kok Lim, Mark Turra, Ivan Bastian, Geoff Higgins	SA Pathology	SA Pathology
EPI_ISL_451141	Lex Leong, Chuan Kok Lim, Mark Turra, Ivan Bastian, Geoff Higgins	SA Pathology	SA Pathology
EPI_ISL_451142	Lex Leong, Chuan Kok Lim, Mark Turra, Ivan Bastian, Geoff Higgins	SA Pathology	SA Pathology
EPI_ISL_451143	Lex Leong, Chuan Kok Lim, Mark Turra, Ivan Bastian, Geoff Higgins	SA Pathology	SA Pathology
EPI_ISL_451144	Lex Leong, Chuan Kok Lim, Mark Turra, Ivan Bastian, Geoff Higgins	SA Pathology	SA Pathology
EPI_ISL_451145	Lex Leong, Chuan Kok Lim, Mark Turra, Ivan Bastian, Geoff Higgins	SA Pathology	SA Pathology
EPI_ISL_451146	Lex Leong, Chuan Kok Lim, Mark Turra, Ivan Bastian, Geoff Higgins	SA Pathology	SA Pathology
EPI_ISL_451147	Lex Leong, Chuan Kok Lim, Mark Turra, Ivan Bastian, Geoff Higgins	SA Pathology	SA Pathology
EPI_ISL_451148	Lex Leong, Chuan Kok Lim, Mark Turra, Ivan Bastian, Geoff Higgins	SA Pathology	SA Pathology
EPI_ISL_455595	Beard, MR., Van Der Hoek, K., Lim, C.K., Leong, L.E.X., Coldbeck-Shackley, R., Shue, B., Kirby, E., Merrett, J., Llamas, B.	SA Pathology	VPRL
EPI_ISL_455596	Beard, MR., Van Der Hoek, K., Lim, C.K., Leong, L.E.X., Coldbeck-Shackley, R., Shue, B., Kirby, E., Merrett, J., Llamas, B.	SA Pathology	VPRL
EPI_ISL_455597	Beard, MR., Van Der Hoek, K., Lim, C.K., Leong, L.E.X., Coldbeck-Shackley, R., Shue, B., Kirby, E., Merrett, J., Llamas, B.	SA Pathology	VPRL
EPI_ISL_455598	Beard, MR., Van Der Hoek, K., Lim, C.K., Leong, L.E.X., Coldbeck-Shackley, R., Shue, B., Kirby, E., Merrett, J., Llamas, B.	SA Pathology	VPRL
EPI_ISL_455599	Beard, MR., Van Der Hoek, K., Lim, C.K., Leong, L.E.X., Coldbeck-Shackley, R., Shue, B., Kirby, E., Merrett, J., Llamas, B.	SA Pathology	VPRL
EPI_ISL_455601	Beard, MR., Van Der Hoek, K., Lim, C.K., Leong, L.E.X., Coldbeck-Shackley, R., Shue, B., Kirby, E., Merrett, J., Llamas, B.	SA Pathology	VPRL
EPI_ISL_455602	Beard, MR., Van Der Hoek, K., Lim, C.K., Leong, L.E.X., Coldbeck-Shackley, R., Shue, B., Kirby, E., Merrett, J., Llamas, B.	SA Pathology	VPRL
EPI_ISL_455603	Beard, MR., Van Der Hoek, K., Lim, C.K., Leong, L.E.X., Coldbeck-Shackley, R., Shue, B., Kirby, E., Merrett, J., Llamas, B.	SA Pathology	VPRL
EPI_ISL_456410	Caly L., Seemann T., Sait, M., Schultz M., Druce J., Sherry, N.	Victorian Infectious Diseases Reference Laboratory (VIDRL)	Microbiological Diagnostic Unit Public Health Laboratory and Victorian Infectious Diseases Reference Laboratory, Doherty Institute
EPI_ISL_456411	Caly L., Seemann T., Sait, M., Schultz M., Druce J., Sherry, N.	Victorian Infectious Diseases Reference Laboratory (VIDRL)	Microbiological Diagnostic Unit Public Health Laboratory and Victorian Infectious Diseases Reference Laboratory, Doherty Institute
EPI_ISL_456414	Caly L., Seemann T., Sait, M., Schultz M., Druce J., Sherry, N.	Victorian Infectious Diseases Reference Laboratory (VIDRL)	Microbiological Diagnostic Unit Public Health Laboratory and Victorian Infectious Diseases Reference Laboratory, Doherty Institute
EPI_ISL_456415	Caly L., Seemann T., Sait, M., Schultz M., Druce J., Sherry, N.	Victorian Infectious Diseases Reference Laboratory (VIDRL)	Microbiological Diagnostic Unit Public Health Laboratory and Victorian Infectious Diseases Reference Laboratory, Doherty Institute
EPI_ISL_456416	Caly L., Seemann T., Sait, M., Schultz M., Druce J., Sherry, N.	Victorian Infectious Diseases Reference Laboratory (VIDRL)	Microbiological Diagnostic Unit Public Health Laboratory and Victorian Infectious Diseases Reference Laboratory, Doherty Institute
EPI_ISL_456417	Caly L., Seemann T., Sait, M., Schultz M., Druce J., Sherry, N.	Victorian Infectious Diseases Reference Laboratory (VIDRL)	Microbiological Diagnostic Unit Public Health Laboratory and Victorian Infectious Diseases Reference Laboratory, Doherty Institute
EPI_ISL_456419	Caly L., Seemann T., Sait, M., Schultz M., Druce J., Sherry, N.	Victorian Infectious Diseases Reference Laboratory (VIDRL)	Microbiological Diagnostic Unit Public Health Laboratory and Victorian Infectious Diseases Reference Laboratory, Doherty Institute
EPI_ISL_456421	Caly L., Seemann T., Sait, M., Schultz M., Druce J., Sherry, N.	Victorian Infectious Diseases Reference Laboratory (VIDRL)	Microbiological Diagnostic Unit Public Health Laboratory and Victorian Infectious Diseases Reference Laboratory, Doherty Institute
EPI_ISL_456422	Caly L., Seemann T., Sait, M., Schultz M., Druce J., Sherry, N.	Victorian Infectious Diseases Reference Laboratory (VIDRL)	Microbiological Diagnostic Unit Public Health Laboratory and Victorian Infectious Diseases Reference Laboratory, Doherty Institute
EPI_ISL_456423	Caly L., Seemann T., Sait, M., Schultz M., Druce J., Sherry, N.	Victorian Infectious Diseases Reference Laboratory (VIDRL)	Microbiological Diagnostic Unit Public Health Laboratory and Victorian Infectious Diseases Reference Laboratory, Doherty Institute
EPI_ISL_456424	Caly L., Seemann T., Sait, M., Schultz M., Druce J., Sherry, N.	Victorian Infectious Diseases Reference Laboratory (VIDRL)	Microbiological Diagnostic Unit Public Health Laboratory and Victorian Infectious Diseases Reference Laboratory, Doherty Institute
EPI_ISL_456425	Caly L., Seemann T., Sait, M., Schultz M., Druce J., Sherry, N.	Victorian Infectious Diseases Reference Laboratory (VIDRL)	Microbiological Diagnostic Unit Public Health Laboratory and Victorian Infectious Diseases Reference Laboratory, Doherty Institute
EPI_ISL_456426	Caly L., Seemann T., Sait, M., Schultz M., Druce J., Sherry, N.	Victorian Infectious Diseases Reference Laboratory (VIDRL)	Microbiological Diagnostic Unit Public Health Laboratory and Victorian Infectious Diseases Reference Laboratory, Doherty Institute
EPI_ISL_456427	Caly L., Seemann T., Sait, M., Schultz M., Druce J., Sherry, N.	Victorian Infectious Diseases Reference Laboratory (VIDRL)	Microbiological Diagnostic Unit Public Health Laboratory and Victorian Infectious Diseases Reference Laboratory, Doherty Institute
EPI_ISL_456428	Caly L., Seemann T., Sait, M., Schultz M., Druce J., Sherry, N.	Victorian Infectious Diseases Reference Laboratory (VIDRL)	Microbiological Diagnostic Unit Public Health Laboratory and Victorian Infectious Diseases Reference Laboratory, Doherty Institute
EPI_ISL_456429	Caly L., Seemann T., Sait, M., Schultz M., Druce J., Sherry, N.	Victorian Infectious Diseases Reference Laboratory (VIDRL)	Microbiological Diagnostic Unit Public Health Laboratory and Victorian Infectious Diseases Reference Laboratory, Doherty Institute
EPI_ISL_456430	Caly L., Seemann T., Sait, M., Schultz M., Druce J., Sherry, N.	Victorian Infectious Diseases Reference Laboratory (VIDRL)	Microbiological Diagnostic Unit Public Health Laboratory and Victorian Infectious Diseases Reference Laboratory, Doherty Institute
EPI_ISL_456431	Caly L., Seemann T., Sait, M., Schultz M., Druce J., Sherry, N.	Victorian Infectious Diseases Reference Laboratory (VIDRL)	Microbiological Diagnostic Unit Public Health Laboratory and Victorian Infectious Diseases Reference Laboratory, Doherty Institute
EPI_ISL_456432	Caly L., Seemann T., Sait, M., Schultz M., Druce J., Sherry, N.	Victorian Infectious Diseases Reference Laboratory (VIDRL)	Microbiological Diagnostic Unit Public Health Laboratory and Victorian Infectious Diseases Reference Laboratory, Doherty Institute
EPI_ISL_456433	Caly L., Seemann T., Sait, M., Schultz M., Druce J., Sherry, N.	Victorian Infectious Diseases Reference Laboratory (VIDRL)	Microbiological Diagnostic Unit Public Health Laboratory and Victorian Infectious Diseases Reference Laboratory, Doherty Institute
EPI_ISL_456434	Caly L., Seemann T., Sait, M., Schultz M., Druce J., Sherry, N.	Victorian Infectious Diseases Reference Laboratory (VIDRL)	Microbiological Diagnostic Unit Public Health Laboratory and Victorian Infectious Diseases Reference Laboratory, Doherty Institute
EPI_ISL_456435	Caly L., Seemann T., Sait, M., Schultz M., Druce J., Sherry, N.	Victorian Infectious Diseases Reference Laboratory (VIDRL)	Microbiological Diagnostic Unit Public Health Laboratory and Victorian Infectious Diseases Reference Laboratory, Doherty Institute
EPI_ISL_456437	Caly L., Seemann T., Sait, M., Schultz M., Druce J., Sherry, N.	Victorian Infectious Diseases Reference Laboratory (VIDRL)	Microbiological Diagnostic Unit Public Health Laboratory and Victorian Infectious Diseases Reference Laboratory, Doherty Institute
EPI_ISL_456438	Caly L., Seemann T., Sait, M., Schultz M., Druce J., Sherry, N.	Victorian Infectious Diseases Reference Laboratory (VIDRL)	Microbiological Diagnostic Unit Public Health Laboratory and Victorian Infectious Diseases Reference Laboratory, Doherty Institute
EPI_ISL_456440	Caly L., Seemann T., Sait, M., Schultz M., Druce J., Sherry, N.	Victorian Infectious Diseases Reference Laboratory (VIDRL)	Microbiological Diagnostic Unit Public Health Laboratory and Victorian Infectious Diseases Reference Laboratory, Doherty Institute
EPI_ISL_456441	Caly L., Seemann T., Sait, M., Schultz M., Druce J., Sherry, N.	Victorian Infectious Diseases Reference Laboratory (VIDRL)	Microbiological Diagnostic Unit Public Health Laboratory and Victorian Infectious Diseases Reference Laboratory, Doherty Institute
EPI_ISL_456442	Caly L., Seemann T., Sait, M., Schultz M., Druce J., Sherry, N.	Victorian Infectious Diseases Reference Laboratory (VIDRL)	Microbiological Diagnostic Unit Public Health Laboratory and Victorian Infectious Diseases Reference Laboratory, Doherty Institute
EPI_ISL_456443	Caly L., Seemann T., Sait, M., Schultz M., Druce J., Sherry, N.	Victorian Infectious Diseases Reference Laboratory (VIDRL)	Microbiological Diagnostic Unit Public Health Laboratory and Victorian Infectious Diseases Reference Laboratory, Doherty Institute
EPI_ISL_456444	Caly L., Seemann T., Sait, M., Schultz M., Druce J., Sherry, N.	Victorian Infectious Diseases Reference Laboratory (VIDRL)	Microbiological Diagnostic Unit Public Health Laboratory and Victorian Infectious Diseases Reference Laboratory, Doherty Institute
EPI_ISL_456445	Caly L., Seemann T., Sait, M., Schultz M., Druce J., Sherry, N.	Victorian Infectious Diseases Reference Laboratory (VIDRL)	Microbiological Diagnostic Unit Public Health Laboratory and Victorian Infectious Diseases Reference Laboratory, Doherty Institute
EPI_ISL_456446	Caly L., Seemann T., Sait, M., Schultz M., Druce J., Sherry, N.	Victorian Infectious Diseases Reference Laboratory (VIDRL)	Microbiological Diagnostic Unit Public Health Laboratory and Victorian Infectious Diseases Reference Laboratory, Doherty Institute
EPI_ISL_456447	Caly L., Seemann T., Sait, M., Schultz M., Druce J., Sherry, N.	Victorian Infectious Diseases Reference Laboratory (VIDRL)	Microbiological Diagnostic Unit Public Health Laboratory and Victorian Infectious Diseases Reference Laboratory, Doherty Institute
EPI_ISL_456448	Caly L., Seemann T., Sait, M., Schultz M., Druce J., Sherry, N.	Victorian Infectious Diseases Reference Laboratory (VIDRL)	Microbiological Diagnostic Unit Public Health Laboratory and Victorian Infectious Diseases Reference Laboratory, Doherty Institute
EPI_ISL_456449	Caly L., Seemann T., Sait, M., Schultz M., Druce J., Sherry, N.	Victorian Infectious Diseases Reference Laboratory (VIDRL)	Microbiological Diagnostic Unit Public Health Laboratory and Victorian Infectious Diseases Reference Laboratory, Doherty Institute
EPI_ISL_456450	Caly L., Seemann T., Sait, M., Schultz M., Druce J., Sherry, N.	Victorian Infectious Diseases Reference Laboratory (VIDRL)	Microbiological Diagnostic Unit Public Health Laboratory and Victorian Infectious Diseases Reference Laboratory, Doherty Institute
EPI_ISL_456451	Caly L., Seemann T., Sait, M., Schultz M., Druce J., Sherry, N.	Victorian Infectious Diseases Reference Laboratory (VIDRL)	Microbiological Diagnostic Unit Public Health Laboratory and Victorian Infectious Diseases Reference Laboratory, Doherty Institute
EPI_ISL_456454	Caly L., Seemann T., Sait, M., Schultz M., Druce J., Sherry, N.	Victorian Infectious Diseases Reference Laboratory (VIDRL)	Microbiological Diagnostic Unit Public Health Laboratory and Victorian Infectious Diseases Reference Laboratory, Doherty Institute
EPI_ISL_456455	Caly L., Seemann T., Sait, M., Schultz M., Druce J., Sherry, N.	Victorian Infectious Diseases Reference Laboratory (VIDRL)	Microbiological Diagnostic Unit Public Health Laboratory and Victorian Infectious Diseases Reference Laboratory, Doherty Institute
EPI_ISL_456456	Caly L., Seemann T., Sait, M., Schultz M., Druce J., Sherry, N.	Victorian Infectious Diseases Reference Laboratory (VIDRL)	Microbiological Diagnostic Unit Public Health Laboratory and Victorian Infectious Diseases Reference Laboratory, Doherty Institute
EPI_ISL_456457	Caly L., Seemann T., Sait, M., Schultz M., Druce J., Sherry, N.	Victorian Infectious Diseases Reference Laboratory (VIDRL)	Microbiological Diagnostic Unit Public Health Laboratory and Victorian Infectious Diseases Reference Laboratory, Doherty Institute
EPI_ISL_456458	Caly L., Seemann T., Sait, M., Schultz M., Druce J., Sherry, N.	Victorian Infectious Diseases Reference Laboratory (VIDRL)	Microbiological Diagnostic Unit Public Health Laboratory and Victorian Infectious Diseases Reference Laboratory, Doherty Institute
EPI_ISL_456459	Caly L., Seemann T., Sait, M., Schultz M., Druce J., Sherry, N.	Victorian Infectious Diseases Reference Laboratory (VIDRL)	Microbiological Diagnostic Unit Public Health Laboratory and Victorian Infectious Diseases Reference Laboratory, Doherty Institute
EPI_ISL_456460	Caly L., Seemann T., Sait, M., Schultz M., Druce J., Sherry, N.	Victorian Infectious Diseases Reference Laboratory (VIDRL)	Microbiological Diagnostic Unit Public Health Laboratory and Victorian Infectious Diseases Reference Laboratory, Doherty Institute
EPI_ISL_456461	Caly L., Seemann T., Sait, M., Schultz M., Druce J., Sherry, N.	Victorian Infectious Diseases Reference Laboratory (VIDRL)	Microbiological Diagnostic Unit Public Health Laboratory and Victorian Infectious Diseases Reference Laboratory, Doherty Institute
EPI_ISL_456462	Caly L., Seemann T., Sait, M., Schultz M., Druce J., Sherry, N.	Victorian Infectious Diseases Reference Laboratory (VIDRL)	Microbiological Diagnostic Unit Public Health Laboratory and Victorian Infectious Diseases Reference Laboratory, Doherty Institute
EPI_ISL_456463	Caly L., Seemann T., Sait, M., Schultz M., Druce J., Sherry, N.	Victorian Infectious Diseases Reference Laboratory (VIDRL)	Microbiological Diagnostic Unit Public Health Laboratory and Victorian Infectious Diseases Reference Laboratory, Doherty Institute
EPI_ISL_456464	Caly L., Seemann T., Sait, M., Schultz M., Druce J., Sherry, N.	Victorian Infectious Diseases Reference Laboratory (VIDRL)	Microbiological Diagnostic Unit Public Health Laboratory and Victorian Infectious Diseases Reference Laboratory, Doherty Institute
EPI_ISL_456465	Caly L., Seemann T., Sait, M., Schultz M., Druce J., Sherry, N.	Victorian Infectious Diseases Reference Laboratory (VIDRL)	Microbiological Diagnostic Unit Public Health Laboratory and Victorian Infectious Diseases Reference Laboratory, Doherty Institute
EPI_ISL_456466	Caly L., Seemann T., Sait, M., Schultz M., Druce J., Sherry, N.	Victorian Infectious Diseases Reference Laboratory (VIDRL)	Microbiological Diagnostic Unit Public Health Laboratory and Victorian Infectious Diseases Reference Laboratory, Doherty Institute
EPI_ISL_456468	Caly L., Seemann T., Sait, M., Schultz M., Druce J., Sherry, N.	Victorian Infectious Diseases Reference Laboratory (VIDRL)	Microbiological Diagnostic Unit Public Health Laboratory and Victorian Infectious Diseases Reference Laboratory, Doherty Institute
EPI_ISL_456469	Caly L., Seemann T., Sait, M., Schultz M., Druce J., Sherry, N.	Victorian Infectious Diseases Reference Laboratory (VIDRL)	Microbiological Diagnostic Unit Public Health Laboratory and Victorian Infectious Diseases Reference Laboratory, Doherty Institute
EPI_ISL_456470	Caly L., Seemann T., Sait, M., Schultz M., Druce J., Sherry, N.	Victorian Infectious Diseases Reference Laboratory (VIDRL)	Microbiological Diagnostic Unit Public Health Laboratory and Victorian Infectious Diseases Reference Laboratory, Doherty Institute
EPI_ISL_456471	Caly L., Seemann T., Sait, M., Schultz M., Druce J., Sherry, N.	Victorian Infectious Diseases Reference Laboratory (VIDRL)	Microbiological Diagnostic Unit Public Health Laboratory and Victorian Infectious Diseases Reference Laboratory, Doherty Institute
EPI_ISL_456472	Caly L., Seemann T., Sait, M., Schultz M., Druce J., Sherry, N.	Victorian Infectious Diseases Reference Laboratory (VIDRL)	Microbiological Diagnostic Unit Public Health Laboratory and Victorian Infectious Diseases Reference Laboratory, Doherty Institute
EPI_ISL_456473	Caly L., Seemann T., Sait, M., Schultz M., Druce J., Sherry, N.	Victorian Infectious Diseases Reference Laboratory (VIDRL)	Microbiological Diagnostic Unit Public Health Laboratory and Victorian Infectious Diseases Reference Laboratory, Doherty Institute
EPI_ISL_456474	Caly L., Seemann T., Sait, M., Schultz M., Druce J., Sherry, N.	Victorian Infectious Diseases Reference Laboratory (VIDRL)	Microbiological Diagnostic Unit Public Health Laboratory and Victorian Infectious Diseases Reference Laboratory, Doherty Institute
EPI_ISL_456476	Caly L., Seemann T., Sait, M., Schultz M., Druce J., Sherry, N.	Victorian Infectious Diseases Reference Laboratory (VIDRL)	Microbiological Diagnostic Unit Public Health Laboratory and Victorian Infectious Diseases Reference Laboratory, Doherty Institute
EPI_ISL_456477	Caly L., Seemann T., Sait, M., Schultz M., Druce J., Sherry, N.	Victorian Infectious Diseases Reference Laboratory (VIDRL)	Microbiological Diagnostic Unit Public Health Laboratory and Victorian Infectious Diseases Reference Laboratory, Doherty Institute
EPI_ISL_456478	Seemann T., Schultz M., Sait, M., Sherry, N.	Microbiological Diagnostic Unit Public Health Laboratory	Microbiological Diagnostic Unit Public Health Laboratory, The Peter Doherty Institute for Infection and Immunity
EPI_ISL_456479	Seemann T., Schultz M., Sait, M., Sherry, N.	Microbiological Diagnostic Unit Public Health Laboratory	Microbiological Diagnostic Unit Public Health Laboratory, The Peter Doherty Institute for Infection and Immunity
EPI_ISL_456480	Caly L., Seemann T., Sait, M., Schultz M., Druce J., Sherry, N.	Victorian Infectious Diseases Reference Laboratory (VIDRL)	Microbiological Diagnostic Unit Public Health Laboratory and Victorian Infectious Diseases Reference Laboratory, Doherty Institute
EPI_ISL_456481	Caly L., Seemann T., Sait, M., Schultz M., Druce J., Sherry, N.	Victorian Infectious Diseases Reference Laboratory (VIDRL)	Microbiological Diagnostic Unit Public Health Laboratory and Victorian Infectious Diseases Reference Laboratory, Doherty Institute
EPI_ISL_456482	Caly L., Seemann T., Sait, M., Schultz M., Druce J., Sherry, N.	Victorian Infectious Diseases Reference Laboratory (VIDRL)	Microbiological Diagnostic Unit Public Health Laboratory and Victorian Infectious Diseases Reference Laboratory, Doherty Institute
EPI_ISL_456483	Caly L., Seemann T., Sait, M., Schultz M., Druce J., Sherry, N.	Victorian Infectious Diseases Reference Laboratory (VIDRL)	Microbiological Diagnostic Unit Public Health Laboratory and Victorian Infectious Diseases Reference Laboratory, Doherty Institute
EPI_ISL_456484	Caly L., Seemann T., Sait, M., Schultz M., Druce J., Sherry, N.	Victorian Infectious Diseases Reference Laboratory (VIDRL)	Microbiological Diagnostic Unit Public Health Laboratory and Victorian Infectious Diseases Reference Laboratory, Doherty Institute
EPI_ISL_456485	Caly L., Seemann T., Sait, M., Schultz M., Druce J., Sherry, N.	Victorian Infectious Diseases Reference Laboratory (VIDRL)	Microbiological Diagnostic Unit Public Health Laboratory and Victorian Infectious Diseases Reference Laboratory, Doherty Institute
EPI_ISL_456486	Caly L., Seemann T., Sait, M., Schultz M., Druce J., Sherry, N.	Victorian Infectious Diseases Reference Laboratory (VIDRL)	Microbiological Diagnostic Unit Public Health Laboratory and Victorian Infectious Diseases Reference Laboratory, Doherty Institute
EPI_ISL_456487	Caly L., Seemann T., Sait, M., Schultz M., Druce J., Sherry, N.	Victorian Infectious Diseases Reference Laboratory (VIDRL)	Microbiological Diagnostic Unit Public Health Laboratory and Victorian Infectious Diseases Reference Laboratory, Doherty Institute
EPI_ISL_456488	Caly L., Seemann T., Sait, M., Schultz M., Druce J., Sherry, N.	Victorian Infectious Diseases Reference Laboratory (VIDRL)	Microbiological Diagnostic Unit Public Health Laboratory and Victorian Infectious Diseases Reference Laboratory, Doherty Institute
EPI_ISL_456489	Caly L., Seemann T., Sait, M., Schultz M., Druce J., Sherry, N.	Victorian Infectious Diseases Reference Laboratory (VIDRL)	Microbiological Diagnostic Unit Public Health Laboratory and Victorian Infectious Diseases Reference Laboratory, Doherty Institute
EPI_ISL_456490	Caly L., Seemann T., Sait, M., Schultz M., Druce J., Sherry, N.	Victorian Infectious Diseases Reference Laboratory (VIDRL)	Microbiological Diagnostic Unit Public Health Laboratory and Victorian Infectious Diseases Reference Laboratory, Doherty Institute
EPI_ISL_456491	Caly L., Seemann T., Sait, M., Schultz M., Druce J., Sherry, N.	Victorian Infectious Diseases Reference Laboratory (VIDRL)	Microbiological Diagnostic Unit Public Health Laboratory and Victorian Infectious Diseases Reference Laboratory, Doherty Institute
EPI_ISL_456492	Caly L., Seemann T., Sait, M., Schultz M., Druce J., Sherry, N.	Victorian Infectious Diseases Reference Laboratory (VIDRL)	Microbiological Diagnostic Unit Public Health Laboratory and Victorian Infectious Diseases Reference Laboratory, Doherty Institute
EPI_ISL_456499	Caly L., Seemann T., Sait, M., Schultz M., Druce J., Sherry, N.	Victorian Infectious Diseases Reference Laboratory (VIDRL)	Microbiological Diagnostic Unit Public Health Laboratory and Victorian Infectious Diseases Reference Laboratory, Doherty Institute
EPI_ISL_456500	Caly L., Seemann T., Sait, M., Schultz M., Druce J., Sherry, N.	Victorian Infectious Diseases Reference Laboratory (VIDRL)	Microbiological Diagnostic Unit Public Health Laboratory and Victorian Infectious Diseases Reference Laboratory, Doherty Institute
EPI_ISL_456502	Caly L., Seemann T., Sait, M., Schultz M., Druce J., Sherry, N.	Victorian Infectious Diseases Reference Laboratory (VIDRL)	Microbiological Diagnostic Unit Public Health Laboratory and Victorian Infectious Diseases Reference Laboratory, Doherty Institute
EPI_ISL_456503	Caly L., Seemann T., Sait, M., Schultz M., Druce J., Sherry, N.	Victorian Infectious Diseases Reference Laboratory (VIDRL)	Microbiological Diagnostic Unit Public Health Laboratory and Victorian Infectious Diseases Reference Laboratory, Doherty Institute
EPI_ISL_456504	Caly L., Seemann T., Sait, M., Schultz M., Druce J., Sherry, N.	Victorian Infectious Diseases Reference Laboratory (VIDRL)	Microbiological Diagnostic Unit Public Health Laboratory and Victorian Infectious Diseases Reference Laboratory, Doherty Institute
EPI_ISL_456508	Caly L., Seemann T., Sait, M., Schultz M., Druce J., Sherry, N.	Victorian Infectious Diseases Reference Laboratory (VIDRL)	Microbiological Diagnostic Unit Public Health Laboratory and Victorian Infectious Diseases Reference Laboratory, Doherty Institute
EPI_ISL_456509	Caly L., Seemann T., Sait, M., Schultz M., Druce J., Sherry, N.	Victorian Infectious Diseases Reference Laboratory (VIDRL)	Microbiological Diagnostic Unit Public Health Laboratory and Victorian Infectious Diseases Reference Laboratory, Doherty Institute
EPI_ISL_456510	Caly L., Seemann T., Sait, M., Schultz M., Druce J., Sherry, N.	Victorian Infectious Diseases Reference Laboratory (VIDRL)	Microbiological Diagnostic Unit Public Health Laboratory and Victorian Infectious Diseases Reference Laboratory, Doherty Institute
EPI_ISL_456511	Caly L., Seemann T., Sait, M., Schultz M., Druce J., Sherry, N.	Victorian Infectious Diseases Reference Laboratory (VIDRL)	Microbiological Diagnostic Unit Public Health Laboratory and Victorian Infectious Diseases Reference Laboratory, Doherty Institute
EPI_ISL_456512	Caly L., Seemann T., Sait, M., Schultz M., Druce J., Sherry, N.	Victorian Infectious Diseases Reference Laboratory (VIDRL)	Microbiological Diagnostic Unit Public Health Laboratory and Victorian Infectious Diseases Reference Laboratory, Doherty Institute
EPI_ISL_456513	Caly L., Seemann T., Sait, M., Schultz M., Druce J., Sherry, N.	Victorian Infectious Diseases Reference Laboratory (VIDRL)	Microbiological Diagnostic Unit Public Health Laboratory and Victorian Infectious Diseases Reference Laboratory, Doherty Institute
EPI_ISL_456515	Caly L., Seemann T., Sait, M., Schultz M., Druce J., Sherry, N.	Victorian Infectious Diseases Reference Laboratory (VIDRL)	Microbiological Diagnostic Unit Public Health Laboratory and Victorian Infectious Diseases Reference Laboratory, Doherty Institute
EPI_ISL_456516	Caly L., Seemann T., Sait, M., Schultz M., Druce J., Sherry, N.	Victorian Infectious Diseases Reference Laboratory (VIDRL)	Microbiological Diagnostic Unit Public Health Laboratory and Victorian Infectious Diseases Reference Laboratory, Doherty Institute
EPI_ISL_456517	Caly L., Seemann T., Sait, M., Schultz M., Druce J., Sherry, N.	Victorian Infectious Diseases Reference Laboratory (VIDRL)	Microbiological Diagnostic Unit Public Health Laboratory and Victorian Infectious Diseases Reference Laboratory, Doherty Institute
EPI_ISL_456519	Caly L., Seemann T., Sait, M., Schultz M., Druce J., Sherry, N.	Victorian Infectious Diseases Reference Laboratory (VIDRL)	Microbiological Diagnostic Unit Public Health Laboratory and Victorian Infectious Diseases Reference Laboratory, Doherty Institute
EPI_ISL_456520	Caly L., Seemann T., Sait, M., Schultz M., Druce J., Sherry, N.	Victorian Infectious Diseases Reference Laboratory (VIDRL)	Microbiological Diagnostic Unit Public Health Laboratory and Victorian Infectious Diseases Reference Laboratory, Doherty Institute
EPI_ISL_456521	Caly L., Seemann T., Sait, M., Schultz M., Druce J., Sherry, N.	Victorian Infectious Diseases Reference Laboratory (VIDRL)	Microbiological Diagnostic Unit Public Health Laboratory and Victorian Infectious Diseases Reference Laboratory, Doherty Institute
EPI_ISL_456522	Caly L., Seemann T., Sait, M., Schultz M., Druce J., Sherry, N.	Victorian Infectious Diseases Reference Laboratory (VIDRL)	Microbiological Diagnostic Unit Public Health Laboratory and Victorian Infectious Diseases Reference Laboratory, Doherty Institute
EPI_ISL_456523	Caly L., Seemann T., Sait, M., Schultz M., Druce J., Sherry, N.	Victorian Infectious Diseases Reference Laboratory (VIDRL)	Microbiological Diagnostic Unit Public Health Laboratory and Victorian Infectious Diseases Reference Laboratory, Doherty Institute
EPI_ISL_456524	Caly L., Seemann T., Sait, M., Schultz M., Druce J., Sherry, N.	Victorian Infectious Diseases Reference Laboratory (VIDRL)	Microbiological Diagnostic Unit Public Health Laboratory and Victorian Infectious Diseases Reference Laboratory, Doherty Institute
EPI_ISL_456525	Caly L., Seemann T., Sait, M., Schultz M., Druce J., Sherry, N.	Victorian Infectious Diseases Reference Laboratory (VIDRL)	Microbiological Diagnostic Unit Public Health Laboratory and Victorian Infectious Diseases Reference Laboratory, Doherty Institute
EPI_ISL_456526	Caly L., Seemann T., Sait, M., Schultz M., Druce J., Sherry, N.	Victorian Infectious Diseases Reference Laboratory (VIDRL)	Microbiological Diagnostic Unit Public Health Laboratory and Victorian Infectious Diseases Reference Laboratory, Doherty Institute
EPI_ISL_456527	Caly L., Seemann T., Sait, M., Schultz M., Druce J., Sherry, N.	Victorian Infectious Diseases Reference Laboratory (VIDRL)	Microbiological Diagnostic Unit Public Health Laboratory and Victorian Infectious Diseases Reference Laboratory, Doherty Institute
EPI_ISL_456529	Caly L., Seemann T., Sait, M., Schultz M., Druce J., Sherry, N.	Victorian Infectious Diseases Reference Laboratory (VIDRL)	Microbiological Diagnostic Unit Public Health Laboratory and Victorian Infectious Diseases Reference Laboratory, Doherty Institute
EPI_ISL_456530	Caly L., Seemann T., Sait, M., Schultz M., Druce J., Sherry, N.	Victorian Infectious Diseases Reference Laboratory (VIDRL)	Microbiological Diagnostic Unit Public Health Laboratory and Victorian Infectious Diseases Reference Laboratory, Doherty Institute
EPI_ISL_456531	Caly L., Seemann T., Sait, M., Schultz M., Druce J., Sherry, N.	Victorian Infectious Diseases Reference Laboratory (VIDRL)	Microbiological Diagnostic Unit Public Health Laboratory and Victorian Infectious Diseases Reference Laboratory, Doherty Institute
EPI_ISL_456532	Caly L., Seemann T., Sait, M., Schultz M., Druce J., Sherry, N.	Victorian Infectious Diseases Reference Laboratory (VIDRL)	Microbiological Diagnostic Unit Public Health Laboratory and Victorian Infectious Diseases Reference Laboratory, Doherty Institute
EPI_ISL_456533	Caly L., Seemann T., Sait, M., Schultz M., Druce J., Sherry, N.	Victorian Infectious Diseases Reference Laboratory (VIDRL)	Microbiological Diagnostic Unit Public Health Laboratory and Victorian Infectious Diseases Reference Laboratory, Doherty Institute
EPI_ISL_456534	Caly L., Seemann T., Sait, M., Schultz M., Druce J., Sherry, N.	Victorian Infectious Diseases Reference Laboratory (VIDRL)	Microbiological Diagnostic Unit Public Health Laboratory and Victorian Infectious Diseases Reference Laboratory, Doherty Institute
EPI_ISL_456536	Caly L., Seemann T., Sait, M., Schultz M., Druce J., Sherry, N.	Victorian Infectious Diseases Reference Laboratory (VIDRL)	Microbiological Diagnostic Unit Public Health Laboratory and Victorian Infectious Diseases Reference Laboratory, Doherty Institute
EPI_ISL_456537	Caly L., Seemann T., Sait, M., Schultz M., Druce J., Sherry, N.	Victorian Infectious Diseases Reference Laboratory (VIDRL)	Microbiological Diagnostic Unit Public Health Laboratory and Victorian Infectious Diseases Reference Laboratory, Doherty Institute
EPI_ISL_456538	Caly L., Seemann T., Sait, M., Schultz M., Druce J., Sherry, N.	Victorian Infectious Diseases Reference Laboratory (VIDRL)	Microbiological Diagnostic Unit Public Health Laboratory and Victorian Infectious Diseases Reference Laboratory, Doherty Institute
EPI_ISL_456539	Caly L., Seemann T., Sait, M., Schultz M., Druce J., Sherry, N.	Victorian Infectious Diseases Reference Laboratory (VIDRL)	Microbiological Diagnostic Unit Public Health Laboratory and Victorian Infectious Diseases Reference Laboratory, Doherty Institute
EPI_ISL_456540	Caly L., Seemann T., Sait, M., Schultz M., Druce J., Sherry, N.	Victorian Infectious Diseases Reference Laboratory (VIDRL)	Microbiological Diagnostic Unit Public Health Laboratory and Victorian Infectious Diseases Reference Laboratory, Doherty Institute
EPI_ISL_456541	Caly L., Seemann T., Sait, M., Schultz M., Druce J., Sherry, N.	Victorian Infectious Diseases Reference Laboratory (VIDRL)	Microbiological Diagnostic Unit Public Health Laboratory and Victorian Infectious Diseases Reference Laboratory, Doherty Institute
EPI_ISL_456542	Caly L., Seemann T., Sait, M., Schultz M., Druce J., Sherry, N.	Victorian Infectious Diseases Reference Laboratory (VIDRL)	Microbiological Diagnostic Unit Public Health Laboratory and Victorian Infectious Diseases Reference Laboratory, Doherty Institute
EPI_ISL_456543	Caly L., Seemann T., Sait, M., Schultz M., Druce J., Sherry, N.	Victorian Infectious Diseases Reference Laboratory (VIDRL)	Microbiological Diagnostic Unit Public Health Laboratory and Victorian Infectious Diseases Reference Laboratory, Doherty Institute
EPI_ISL_456544	Caly L., Seemann T., Sait, M., Schultz M., Druce J., Sherry, N.	Victorian Infectious Diseases Reference Laboratory (VIDRL)	Microbiological Diagnostic Unit Public Health Laboratory and Victorian Infectious Diseases Reference Laboratory, Doherty Institute
EPI_ISL_456545	Caly L., Seemann T., Sait, M., Schultz M., Druce J., Sherry, N.	Victorian Infectious Diseases Reference Laboratory (VIDRL)	Microbiological Diagnostic Unit Public Health Laboratory and Victorian Infectious Diseases Reference Laboratory, Doherty Institute
EPI_ISL_456548	Caly L., Seemann T., Sait, M., Schultz M., Druce J., Sherry, N.	Victorian Infectious Diseases Reference Laboratory (VIDRL)	Microbiological Diagnostic Unit Public Health Laboratory and Victorian Infectious Diseases Reference Laboratory, Doherty Institute
EPI_ISL_456550	Caly L., Seemann T., Sait, M., Schultz M., Druce J., Sherry, N.	Victorian Infectious Diseases Reference Laboratory (VIDRL)	Microbiological Diagnostic Unit Public Health Laboratory and Victorian Infectious Diseases Reference Laboratory, Doherty Institute
EPI_ISL_456551	Caly L., Seemann T., Sait, M., Schultz M., Druce J., Sherry, N.	Victorian Infectious Diseases Reference Laboratory (VIDRL)	Microbiological Diagnostic Unit Public Health Laboratory and Victorian Infectious Diseases Reference Laboratory, Doherty Institute
EPI_ISL_456553	Caly L., Seemann T., Sait, M., Schultz M., Druce J., Sherry, N.	Victorian Infectious Diseases Reference Laboratory (VIDRL)	Microbiological Diagnostic Unit Public Health Laboratory and Victorian Infectious Diseases Reference Laboratory, Doherty Institute
EPI_ISL_456554	Caly L., Seemann T., Sait, M., Schultz M., Druce J., Sherry, N.	Victorian Infectious Diseases Reference Laboratory (VIDRL)	Microbiological Diagnostic Unit Public Health Laboratory and Victorian Infectious Diseases Reference Laboratory, Doherty Institute
EPI_ISL_456555	Caly L., Seemann T., Sait, M., Schultz M., Druce J., Sherry, N.	Victorian Infectious Diseases Reference Laboratory (VIDRL)	Microbiological Diagnostic Unit Public Health Laboratory and Victorian Infectious Diseases Reference Laboratory, Doherty Institute
EPI_ISL_456557	Caly L., Seemann T., Sait, M., Schultz M., Druce J., Sherry, N.	Victorian Infectious Diseases Reference Laboratory (VIDRL)	Microbiological Diagnostic Unit Public Health Laboratory and Victorian Infectious Diseases Reference Laboratory, Doherty Institute
EPI_ISL_456558	Caly L., Seemann T., Sait, M., Schultz M., Druce J., Sherry, N.	Victorian Infectious Diseases Reference Laboratory (VIDRL)	Microbiological Diagnostic Unit Public Health Laboratory and Victorian Infectious Diseases Reference Laboratory, Doherty Institute
EPI_ISL_456559	Caly L., Seemann T., Sait, M., Schultz M., Druce J., Sherry, N.	Victorian Infectious Diseases Reference Laboratory (VIDRL)	Microbiological Diagnostic Unit Public Health Laboratory and Victorian Infectious Diseases Reference Laboratory, Doherty Institute
EPI_ISL_456560	Caly L., Seemann T., Sait, M., Schultz M., Druce J., Sherry, N.	Victorian Infectious Diseases Reference Laboratory (VIDRL)	Microbiological Diagnostic Unit Public Health Laboratory and Victorian Infectious Diseases Reference Laboratory, Doherty Institute
EPI_ISL_456561	Caly L., Seemann T., Sait, M., Schultz M., Druce J., Sherry, N.	Victorian Infectious Diseases Reference Laboratory (VIDRL)	Microbiological Diagnostic Unit Public Health Laboratory and Victorian Infectious Diseases Reference Laboratory, Doherty Institute
EPI_ISL_456562	Caly L., Seemann T., Sait, M., Schultz M., Druce J., Sherry, N.	Victorian Infectious Diseases Reference Laboratory (VIDRL)	Microbiological Diagnostic Unit Public Health Laboratory and Victorian Infectious Diseases Reference Laboratory, Doherty Institute
EPI_ISL_456563	Caly L., Seemann T., Sait, M., Schultz M., Druce J., Sherry, N.	Victorian Infectious Diseases Reference Laboratory (VIDRL)	Microbiological Diagnostic Unit Public Health Laboratory and Victorian Infectious Diseases Reference Laboratory, Doherty Institute
EPI_ISL_456564	Caly L., Seemann T., Sait, M., Schultz M., Druce J., Sherry, N.	Victorian Infectious Diseases Reference Laboratory (VIDRL)	Microbiological Diagnostic Unit Public Health Laboratory and Victorian Infectious Diseases Reference Laboratory, Doherty Institute
EPI_ISL_456565	Caly L., Seemann T., Sait, M., Schultz M., Druce J., Sherry, N.	Victorian Infectious Diseases Reference Laboratory (VIDRL)	Microbiological Diagnostic Unit Public Health Laboratory and Victorian Infectious Diseases Reference Laboratory, Doherty Institute
EPI_ISL_456566	Caly L., Seemann T., Sait, M., Schultz M., Druce J., Sherry, N.	Victorian Infectious Diseases Reference Laboratory (VIDRL)	Microbiological Diagnostic Unit Public Health Laboratory and Victorian Infectious Diseases Reference Laboratory, Doherty Institute
EPI_ISL_456568	Caly L., Seemann T., Sait, M., Schultz M., Druce J., Sherry, N.	Victorian Infectious Diseases Reference Laboratory (VIDRL)	Microbiological Diagnostic Unit Public Health Laboratory and Victorian Infectious Diseases Reference Laboratory, Doherty Institute
EPI_ISL_456573	Caly L., Seemann T., Sait, M., Schultz M., Druce J., Sherry, N.	Victorian Infectious Diseases Reference Laboratory (VIDRL)	Microbiological Diagnostic Unit Public Health Laboratory and Victorian Infectious Diseases Reference Laboratory, Doherty Institute
EPI_ISL_456574	Caly L., Seemann T., Sait, M., Schultz M., Druce J., Sherry, N.	Victorian Infectious Diseases Reference Laboratory (VIDRL)	Microbiological Diagnostic Unit Public Health Laboratory and Victorian Infectious Diseases Reference Laboratory, Doherty Institute
EPI_ISL_456575	Caly L., Seemann T., Sait, M., Schultz M., Druce J., Sherry, N.	Victorian Infectious Diseases Reference Laboratory (VIDRL)	Microbiological Diagnostic Unit Public Health Laboratory and Victorian Infectious Diseases Reference Laboratory, Doherty Institute
EPI_ISL_456577	Caly L., Seemann T., Sait, M., Schultz M., Druce J., Sherry, N.	Victorian Infectious Diseases Reference Laboratory (VIDRL)	Microbiological Diagnostic Unit Public Health Laboratory and Victorian Infectious Diseases Reference Laboratory, Doherty Institute
EPI_ISL_456579	Caly L., Seemann T., Sait, M., Schultz M., Druce J., Sherry, N.	Victorian Infectious Diseases Reference Laboratory (VIDRL)	Microbiological Diagnostic Unit Public Health Laboratory and Victorian Infectious Diseases Reference Laboratory, Doherty Institute
EPI_ISL_456580	Caly L., Seemann T., Sait, M., Schultz M., Druce J., Sherry, N.	Victorian Infectious Diseases Reference Laboratory (VIDRL)	Microbiological Diagnostic Unit Public Health Laboratory and Victorian Infectious Diseases Reference Laboratory, Doherty Institute
EPI_ISL_456581	Caly L., Seemann T., Sait, M., Schultz M., Druce J., Sherry, N.	Victorian Infectious Diseases Reference Laboratory (VIDRL)	Microbiological Diagnostic Unit Public Health Laboratory and Victorian Infectious Diseases Reference Laboratory, Doherty Institute
EPI_ISL_456582	Caly L., Seemann T., Sait, M., Schultz M., Druce J., Sherry, N.	Victorian Infectious Diseases Reference Laboratory (VIDRL)	Microbiological Diagnostic Unit Public Health Laboratory and Victorian Infectious Diseases Reference Laboratory, Doherty Institute
EPI_ISL_456584	Caly L., Seemann T., Sait, M., Schultz M., Druce J., Sherry, N.	Victorian Infectious Diseases Reference Laboratory (VIDRL)	Microbiological Diagnostic Unit Public Health Laboratory and Victorian Infectious Diseases Reference Laboratory, Doherty Institute
EPI_ISL_456585	Caly L., Seemann T., Sait, M., Schultz M., Druce J., Sherry, N.	Victorian Infectious Diseases Reference Laboratory (VIDRL)	Microbiological Diagnostic Unit Public Health Laboratory and Victorian Infectious Diseases Reference Laboratory, Doherty Institute
EPI_ISL_456587	Caly L., Seemann T., Sait, M., Schultz M., Druce J., Sherry, N.	Victorian Infectious Diseases Reference Laboratory (VIDRL)	Microbiological Diagnostic Unit Public Health Laboratory and Victorian Infectious Diseases Reference Laboratory, Doherty Institute
EPI_ISL_456588	Caly L., Seemann T., Sait, M., Schultz M., Druce J., Sherry, N.	Victorian Infectious Diseases Reference Laboratory (VIDRL)	Microbiological Diagnostic Unit Public Health Laboratory and Victorian Infectious Diseases Reference Laboratory, Doherty Institute
EPI_ISL_456589	Caly L., Seemann T., Sait, M., Schultz M., Druce J., Sherry, N.	Victorian Infectious Diseases Reference Laboratory (VIDRL)	Microbiological Diagnostic Unit Public Health Laboratory and Victorian Infectious Diseases Reference Laboratory, Doherty Institute
EPI_ISL_456590	Caly L., Seemann T., Sait, M., Schultz M., Druce J., Sherry, N.	Victorian Infectious Diseases Reference Laboratory (VIDRL)	Microbiological Diagnostic Unit Public Health Laboratory and Victorian Infectious Diseases Reference Laboratory, Doherty Institute
EPI_ISL_456594	Seemann T., Schultz M., Sait, M., Sherry, N.	Microbiological Diagnostic Unit Public Health Laboratory	Microbiological Diagnostic Unit Public Health Laboratory, The Peter Doherty Institute for Infection and Immunity
EPI_ISL_456595	Seemann T., Schultz M., Sait, M., Sherry, N.	Microbiological Diagnostic Unit Public Health Laboratory	Microbiological Diagnostic Unit Public Health Laboratory, The Peter Doherty Institute for Infection and Immunity
EPI_ISL_456613	Caly L., Seemann T., Sait, M., Schultz M., Druce J., Sherry, N.	Victorian Infectious Diseases Reference Laboratory (VIDRL)	Microbiological Diagnostic Unit Public Health Laboratory and Victorian Infectious Diseases Reference Laboratory, Doherty Institute
EPI_ISL_456614	Caly L., Seemann T., Sait, M., Schultz M., Druce J., Sherry, N.	Victorian Infectious Diseases Reference Laboratory (VIDRL)	Microbiological Diagnostic Unit Public Health Laboratory and Victorian Infectious Diseases Reference Laboratory, Doherty Institute
EPI_ISL_456615	Caly L., Seemann T., Sait, M., Schultz M., Druce J., Sherry, N.	Victorian Infectious Diseases Reference Laboratory (VIDRL)	Microbiological Diagnostic Unit Public Health Laboratory and Victorian Infectious Diseases Reference Laboratory, Doherty Institute
EPI_ISL_456616	Caly L., Seemann T., Sait, M., Schultz M., Druce J., Sherry, N.	Victorian Infectious Diseases Reference Laboratory (VIDRL)	Microbiological Diagnostic Unit Public Health Laboratory and Victorian Infectious Diseases Reference Laboratory, Doherty Institute
EPI_ISL_456617	Caly L., Seemann T., Sait, M., Schultz M., Druce J., Sherry, N.	Victorian Infectious Diseases Reference Laboratory (VIDRL)	Microbiological Diagnostic Unit Public Health Laboratory and Victorian Infectious Diseases Reference Laboratory, Doherty Institute
EPI_ISL_456618	Caly L., Seemann T., Sait, M., Schultz M., Druce J., Sherry, N.	Victorian Infectious Diseases Reference Laboratory (VIDRL)	Microbiological Diagnostic Unit Public Health Laboratory and Victorian Infectious Diseases Reference Laboratory, Doherty Institute
EPI_ISL_456619	Caly L., Seemann T., Sait, M., Schultz M., Druce J., Sherry, N.	Victorian Infectious Diseases Reference Laboratory (VIDRL)	Microbiological Diagnostic Unit Public Health Laboratory and Victorian Infectious Diseases Reference Laboratory, Doherty Institute
EPI_ISL_456620	Caly L., Seemann T., Sait, M., Schultz M., Druce J., Sherry, N.	Victorian Infectious Diseases Reference Laboratory (VIDRL)	Microbiological Diagnostic Unit Public Health Laboratory and Victorian Infectious Diseases Reference Laboratory, Doherty Institute
EPI_ISL_456621	Caly L., Seemann T., Sait, M., Schultz M., Druce J., Sherry, N.	Victorian Infectious Diseases Reference Laboratory (VIDRL)	Microbiological Diagnostic Unit Public Health Laboratory and Victorian Infectious Diseases Reference Laboratory, Doherty Institute
EPI_ISL_456622	Caly L., Seemann T., Sait, M., Schultz M., Druce J., Sherry, N.	Victorian Infectious Diseases Reference Laboratory (VIDRL)	Microbiological Diagnostic Unit Public Health Laboratory and Victorian Infectious Diseases Reference Laboratory, Doherty Institute
EPI_ISL_456625	Caly L., Seemann T., Sait, M., Schultz M., Druce J., Sherry, N.	Victorian Infectious Diseases Reference Laboratory (VIDRL)	Microbiological Diagnostic Unit Public Health Laboratory and Victorian Infectious Diseases Reference Laboratory, Doherty Institute
EPI_ISL_456626	Caly L., Seemann T., Sait, M., Schultz M., Druce J., Sherry, N.	Victorian Infectious Diseases Reference Laboratory (VIDRL)	Microbiological Diagnostic Unit Public Health Laboratory and Victorian Infectious Diseases Reference Laboratory, Doherty Institute
EPI_ISL_456628	Caly L., Seemann T., Sait, M., Schultz M., Druce J., Sherry, N.	Victorian Infectious Diseases Reference Laboratory (VIDRL)	Microbiological Diagnostic Unit Public Health Laboratory and Victorian Infectious Diseases Reference Laboratory, Doherty Institute
EPI_ISL_456629	Caly L., Seemann T., Sait, M., Schultz M., Druce J., Sherry, N.	Victorian Infectious Diseases Reference Laboratory (VIDRL)	Microbiological Diagnostic Unit Public Health Laboratory and Victorian Infectious Diseases Reference Laboratory, Doherty Institute
EPI_ISL_456630	Caly L., Seemann T., Sait, M., Schultz M., Druce J., Sherry, N.	Victorian Infectious Diseases Reference Laboratory (VIDRL)	Microbiological Diagnostic Unit Public Health Laboratory and Victorian Infectious Diseases Reference Laboratory, Doherty Institute
EPI_ISL_456631	Caly L., Seemann T., Sait, M., Schultz M., Druce J., Sherry, N.	Victorian Infectious Diseases Reference Laboratory (VIDRL)	Microbiological Diagnostic Unit Public Health Laboratory and Victorian Infectious Diseases Reference Laboratory, Doherty Institute
EPI_ISL_456632	Caly L., Seemann T., Sait, M., Schultz M., Druce J., Sherry, N.	Victorian Infectious Diseases Reference Laboratory (VIDRL)	Microbiological Diagnostic Unit Public Health Laboratory and Victorian Infectious Diseases Reference Laboratory, Doherty Institute
EPI_ISL_456633	Caly L., Seemann T., Sait, M., Schultz M., Druce J., Sherry, N.	Victorian Infectious Diseases Reference Laboratory (VIDRL)	Microbiological Diagnostic Unit Public Health Laboratory and Victorian Infectious Diseases Reference Laboratory, Doherty Institute
EPI_ISL_456634	Caly L., Seemann T., Sait, M., Schultz M., Druce J., Sherry, N.	Victorian Infectious Diseases Reference Laboratory (VIDRL)	Microbiological Diagnostic Unit Public Health Laboratory and Victorian Infectious Diseases Reference Laboratory, Doherty Institute
EPI_ISL_456635	Caly L., Seemann T., Sait, M., Schultz M., Druce J., Sherry, N.	Victorian Infectious Diseases Reference Laboratory (VIDRL)	Microbiological Diagnostic Unit Public Health Laboratory and Victorian Infectious Diseases Reference Laboratory, Doherty Institute
EPI_ISL_456636	Caly L., Seemann T., Sait, M., Schultz M., Druce J., Sherry, N.	Victorian Infectious Diseases Reference Laboratory (VIDRL)	Microbiological Diagnostic Unit Public Health Laboratory and Victorian Infectious Diseases Reference Laboratory, Doherty Institute
EPI_ISL_456638	Caly L., Seemann T., Sait, M., Schultz M., Druce J., Sherry, N.	Victorian Infectious Diseases Reference Laboratory (VIDRL)	Microbiological Diagnostic Unit Public Health Laboratory and Victorian Infectious Diseases Reference Laboratory, Doherty Institute
EPI_ISL_456642	Caly L., Seemann T., Sait, M., Schultz M., Druce J., Sherry, N.	Victorian Infectious Diseases Reference Laboratory (VIDRL)	Microbiological Diagnostic Unit Public Health Laboratory and Victorian Infectious Diseases Reference Laboratory, Doherty Institute
EPI_ISL_456643	Caly L., Seemann T., Sait, M., Schultz M., Druce J., Sherry, N.	Victorian Infectious Diseases Reference Laboratory (VIDRL)	Microbiological Diagnostic Unit Public Health Laboratory and Victorian Infectious Diseases Reference Laboratory, Doherty Institute
EPI_ISL_456644	Caly L., Seemann T., Sait, M., Schultz M., Druce J., Sherry, N.	Victorian Infectious Diseases Reference Laboratory (VIDRL)	Microbiological Diagnostic Unit Public Health Laboratory and Victorian Infectious Diseases Reference Laboratory, Doherty Institute
EPI_ISL_456645	Caly L., Seemann T., Sait, M., Schultz M., Druce J., Sherry, N.	Victorian Infectious Diseases Reference Laboratory (VIDRL)	Microbiological Diagnostic Unit Public Health Laboratory and Victorian Infectious Diseases Reference Laboratory, Doherty Institute
EPI_ISL_456646	Caly L., Seemann T., Sait, M., Schultz M., Druce J., Sherry, N.	Victorian Infectious Diseases Reference Laboratory (VIDRL)	Microbiological Diagnostic Unit Public Health Laboratory and Victorian Infectious Diseases Reference Laboratory, Doherty Institute
EPI_ISL_456647	Caly L., Seemann T., Sait, M., Schultz M., Druce J., Sherry, N.	Victorian Infectious Diseases Reference Laboratory (VIDRL)	Microbiological Diagnostic Unit Public Health Laboratory and Victorian Infectious Diseases Reference Laboratory, Doherty Institute
EPI_ISL_456648	Caly L., Seemann T., Sait, M., Schultz M., Druce J., Sherry, N.	Victorian Infectious Diseases Reference Laboratory (VIDRL)	Microbiological Diagnostic Unit Public Health Laboratory and Victorian Infectious Diseases Reference Laboratory, Doherty Institute
EPI_ISL_456649	Caly L., Seemann T., Sait, M., Schultz M., Druce J., Sherry, N.	Victorian Infectious Diseases Reference Laboratory (VIDRL)	Microbiological Diagnostic Unit Public Health Laboratory and Victorian Infectious Diseases Reference Laboratory, Doherty Institute
EPI_ISL_456650	Caly L., Seemann T., Sait, M., Schultz M., Druce J., Sherry, N.	Victorian Infectious Diseases Reference Laboratory (VIDRL)	Microbiological Diagnostic Unit Public Health Laboratory and Victorian Infectious Diseases Reference Laboratory, Doherty Institute
EPI_ISL_456651	Caly L., Seemann T., Sait, M., Schultz M., Druce J., Sherry, N.	Victorian Infectious Diseases Reference Laboratory (VIDRL)	Microbiological Diagnostic Unit Public Health Laboratory and Victorian Infectious Diseases Reference Laboratory, Doherty Institute
EPI_ISL_456652	Caly L., Seemann T., Sait, M., Schultz M., Druce J., Sherry, N.	Victorian Infectious Diseases Reference Laboratory (VIDRL)	Microbiological Diagnostic Unit Public Health Laboratory and Victorian Infectious Diseases Reference Laboratory, Doherty Institute
EPI_ISL_456653	Caly L., Seemann T., Sait, M., Schultz M., Druce J., Sherry, N.	Victorian Infectious Diseases Reference Laboratory (VIDRL)	Microbiological Diagnostic Unit Public Health Laboratory and Victorian Infectious Diseases Reference Laboratory, Doherty Institute
EPI_ISL_456654	Caly L., Seemann T., Sait, M., Schultz M., Druce J., Sherry, N.	Victorian Infectious Diseases Reference Laboratory (VIDRL)	Microbiological Diagnostic Unit Public Health Laboratory and Victorian Infectious Diseases Reference Laboratory, Doherty Institute
EPI_ISL_456655	Caly L., Seemann T., Sait, M., Schultz M., Druce J., Sherry, N.	Victorian Infectious Diseases Reference Laboratory (VIDRL)	Microbiological Diagnostic Unit Public Health Laboratory and Victorian Infectious Diseases Reference Laboratory, Doherty Institute
EPI_ISL_467985	Lex Leong, Chuan Kok Lim, Mark Turra, Ivan Bastian, Geoff Higgins	SA Pathology	SA Pathology
EPI_ISL_467986	Lex Leong, Chuan Kok Lim, Mark Turra, Ivan Bastian, Geoff Higgins	SA Pathology	SA Pathology
EPI_ISL_467987	Lex Leong, Chuan Kok Lim, Mark Turra, Ivan Bastian, Geoff Higgins	SA Pathology	SA Pathology
EPI_ISL_467988	Lex Leong, Chuan Kok Lim, Mark Turra, Ivan Bastian, Geoff Higgins	SA Pathology	SA Pathology
EPI_ISL_467989	Lex Leong, Chuan Kok Lim, Mark Turra, Ivan Bastian, Geoff Higgins	SA Pathology	SA Pathology
EPI_ISL_467990	Leong, LEX, Lim, CK, Turra, M, Bastian, I, Higgins, G	SA Pathology	SA Pathology
EPI_ISL_467991	Lex Leong, Chuan Kok Lim, Mark Turra, Ivan Bastian, Geoff Higgins	SA Pathology	SA Pathology
EPI_ISL_467992	Lex Leong, Chuan Kok Lim, Mark Turra, Ivan Bastian, Geoff Higgins	SA Pathology	SA Pathology
EPI_ISL_467993	Lex Leong, Chuan Kok Lim, Mark Turra, Ivan Bastian, Geoff Higgins	SA Pathology	SA Pathology
EPI_ISL_467994	Lex Leong, Chuan Kok Lim, Mark Turra, Ivan Bastian, Geoff Higgins	SA Pathology	SA Pathology
EPI_ISL_467995	Lex Leong, Chuan Kok Lim, Mark Turra, Ivan Bastian, Geoff Higgins	SA Pathology	SA Pathology
EPI_ISL_467996	Lex Leong, Chuan Kok Lim, Mark Turra, Ivan Bastian, Geoff Higgins	SA Pathology	SA Pathology
EPI_ISL_467997	Lex Leong, Chuan Kok Lim, Mark Turra, Ivan Bastian, Geoff Higgins	SA Pathology	SA Pathology
EPI_ISL_467998	Lex Leong, Chuan Kok Lim, Mark Turra, Ivan Bastian, Geoff Higgins	SA Pathology	SA Pathology
EPI_ISL_467999	Lex Leong, Chuan Kok Lim, Mark Turra, Ivan Bastian, Geoff Higgins	SA Pathology	SA Pathology
EPI_ISL_468000	Lex Leong, Chuan Kok Lim, Mark Turra, Ivan Bastian, Geoff Higgins	SA Pathology	SA Pathology
EPI_ISL_468001	Lex Leong, Chuan Kok Lim, Mark Turra, Ivan Bastian, Geoff Higgins	SA Pathology	SA Pathology
EPI_ISL_468002	Lex Leong, Chuan Kok Lim, Mark Turra, Ivan Bastian, Geoff Higgins	SA Pathology	SA Pathology
EPI_ISL_468003	Lex Leong, Chuan Kok Lim, Mark Turra, Ivan Bastian, Geoff Higgins	SA Pathology	SA Pathology
EPI_ISL_468004	Lex Leong, Chuan Kok Lim, Mark Turra, Ivan Bastian, Geoff Higgins	SA Pathology	SA Pathology
EPI_ISL_468005	Lex Leong, Chuan Kok Lim, Mark Turra, Ivan Bastian, Geoff Higgins	SA Pathology	SA Pathology
EPI_ISL_468006	Lex Leong, Chuan Kok Lim, Mark Turra, Ivan Bastian, Geoff Higgins	SA Pathology	SA Pathology
EPI_ISL_468007	Lex Leong, Chuan Kok Lim, Mark Turra, Ivan Bastian, Geoff Higgins	SA Pathology	SA Pathology
EPI_ISL_468008	Lex Leong, Chuan Kok Lim, Mark Turra, Ivan Bastian, Geoff Higgins	SA Pathology	SA Pathology
EPI_ISL_468009	Lex Leong, Chuan Kok Lim, Mark Turra, Ivan Bastian, Geoff Higgins	SA Pathology	SA Pathology
EPI_ISL_468010	Lex Leong, Chuan Kok Lim, Mark Turra, Ivan Bastian, Geoff Higgins	SA Pathology	SA Pathology
EPI_ISL_468011	Lex Leong, Chuan Kok Lim, Mark Turra, Ivan Bastian, Geoff Higgins	SA Pathology	SA Pathology
EPI_ISL_468012	Lex Leong, Chuan Kok Lim, Mark Turra, Ivan Bastian, Geoff Higgins	SA Pathology	SA Pathology
EPI_ISL_468013	Lex Leong, Chuan Kok Lim, Mark Turra, Ivan Bastian, Geoff Higgins	SA Pathology	SA Pathology
EPI_ISL_468014	Lex Leong, Chuan Kok Lim, Mark Turra, Ivan Bastian, Geoff Higgins	SA Pathology	SA Pathology
EPI_ISL_468015	Lex Leong, Chuan Kok Lim, Mark Turra, Ivan Bastian, Geoff Higgins	SA Pathology	SA Pathology
EPI_ISL_468016	Lex Leong, Chuan Kok Lim, Mark Turra, Ivan Bastian, Geoff Higgins	SA Pathology	SA Pathology
EPI_ISL_468017	Lex Leong, Chuan Kok Lim, Mark Turra, Ivan Bastian, Geoff Higgins	SA Pathology	SA Pathology
EPI_ISL_468018	Lex Leong, Chuan Kok Lim, Mark Turra, Ivan Bastian, Geoff Higgins	SA Pathology	SA Pathology
EPI_ISL_468019	Lex Leong, Chuan Kok Lim, Mark Turra, Ivan Bastian, Geoff Higgins	SA Pathology	SA Pathology
EPI_ISL_468020	Lex Leong, Chuan Kok Lim, Mark Turra, Ivan Bastian, Geoff Higgins	SA Pathology	SA Pathology
EPI_ISL_468021	Lex Leong, Chuan Kok Lim, Mark Turra, Ivan Bastian, Geoff Higgins	SA Pathology	SA Pathology
EPI_ISL_468022	Lex Leong, Chuan Kok Lim, Mark Turra, Ivan Bastian, Geoff Higgins	SA Pathology	SA Pathology
EPI_ISL_468023	Lex Leong, Chuan Kok Lim, Mark Turra, Ivan Bastian, Geoff Higgins	SA Pathology	SA Pathology
EPI_ISL_468024	Lex Leong, Chuan Kok Lim, Mark Turra, Ivan Bastian, Geoff Higgins	SA Pathology	SA Pathology
EPI_ISL_468025	Lex Leong, Chuan Kok Lim, Mark Turra, Ivan Bastian, Geoff Higgins	SA Pathology	SA Pathology
EPI_ISL_468026	Lex Leong, Chuan Kok Lim, Mark Turra, Ivan Bastian, Geoff Higgins	SA Pathology	SA Pathology
EPI_ISL_468027	Lex Leong, Chuan Kok Lim, Mark Turra, Ivan Bastian, Geoff Higgins	SA Pathology	SA Pathology
EPI_ISL_468028	Lex Leong, Chuan Kok Lim, Mark Turra, Ivan Bastian, Geoff Higgins	SA Pathology	SA Pathology
EPI_ISL_468029	Lex Leong, Chuan Kok Lim, Mark Turra, Ivan Bastian, Geoff Higgins	SA Pathology	SA Pathology
EPI_ISL_468030	Lex Leong, Chuan Kok Lim, Mark Turra, Ivan Bastian, Geoff Higgins	SA Pathology	SA Pathology
EPI_ISL_468031	Lex Leong, Chuan Kok Lim, Mark Turra, Ivan Bastian, Geoff Higgins	SA Pathology	SA Pathology
EPI_ISL_468032	Lex Leong, Chuan Kok Lim, Mark Turra, Ivan Bastian, Geoff Higgins	SA Pathology	SA Pathology
EPI_ISL_468033	Lex Leong, Chuan Kok Lim, Mark Turra, Ivan Bastian, Geoff Higgins	SA Pathology	SA Pathology
EPI_ISL_468034	Lex Leong, Chuan Kok Lim, Mark Turra, Ivan Bastian, Geoff Higgins	SA Pathology	SA Pathology
EPI_ISL_468035	Lex Leong, Chuan Kok Lim, Mark Turra, Ivan Bastian, Geoff Higgins	SA Pathology	SA Pathology
EPI_ISL_468036	Lex Leong, Chuan Kok Lim, Mark Turra, Ivan Bastian, Geoff Higgins	SA Pathology	SA Pathology
EPI_ISL_468037	Lex Leong, Chuan Kok Lim, Mark Turra, Ivan Bastian, Geoff Higgins	SA Pathology	SA Pathology
EPI_ISL_468038	Lex Leong, Chuan Kok Lim, Mark Turra, Ivan Bastian, Geoff Higgins	SA Pathology	SA Pathology
EPI_ISL_468039	Lex Leong, Chuan Kok Lim, Mark Turra, Ivan Bastian, Geoff Higgins	SA Pathology	SA Pathology
EPI_ISL_468040	Lex Leong, Chuan Kok Lim, Mark Turra, Ivan Bastian, Geoff Higgins	SA Pathology	SA Pathology
EPI_ISL_468041	Lex Leong, Chuan Kok Lim, Mark Turra, Ivan Bastian, Geoff Higgins	SA Pathology	SA Pathology
EPI_ISL_468042	Lex Leong, Chuan Kok Lim, Mark Turra, Ivan Bastian, Geoff Higgins	SA Pathology	SA Pathology
EPI_ISL_468043	Lex Leong, Chuan Kok Lim, Mark Turra, Ivan Bastian, Geoff Higgins	SA Pathology	SA Pathology
EPI_ISL_470830	Chisha Sikazwe, Jurissa Lang, Avram Levy, David Smith and David Speers	PathWest Laboratory Medicine WA	PathWest Laboratory Medicine WA
EPI_ISL_470831	Chisha Sikazwe, Jurissa Lang, Avram Levy, David Smith and David Speers	PathWest Laboratory Medicine WA	PathWest Laboratory Medicine WA
EPI_ISL_470833	Chisha Sikazwe, Jurissa Lang, Avram Levy, David Smith and David Speers	PathWest Laboratory Medicine WA	PathWest Laboratory Medicine WA
EPI_ISL_470835	Chisha Sikazwe, Jurissa Lang, Avram Levy, David Smith and David Speers	PathWest Laboratory Medicine WA	PathWest Laboratory Medicine WA
EPI_ISL_470839	Chisha Sikazwe, Jurissa Lang, Avram Levy, David Smith and David Speers	PathWest Laboratory Medicine WA	PathWest Laboratory Medicine WA
EPI_ISL_470840	Chisha Sikazwe, Jurissa Lang, Avram Levy, David Smith and David Speers	PathWest Laboratory Medicine WA	PathWest Laboratory Medicine WA
EPI_ISL_470841	Chisha Sikazwe, Jurissa Lang, Avram Levy, David Smith and David Speers	PathWest Laboratory Medicine WA	PathWest Laboratory Medicine WA
EPI_ISL_470843	Chisha Sikazwe, Jurissa Lang, Avram Levy, David Smith and David Speers	PathWest Laboratory Medicine WA	PathWest Laboratory Medicine WA
EPI_ISL_470845	Chisha Sikazwe, Jurissa Lang, Avram Levy, David Smith and David Speers	PathWest Laboratory Medicine WA	PathWest Laboratory Medicine WA
EPI_ISL_470846	Chisha Sikazwe, Jurissa Lang, Avram Levy, David Smith and David Speers	PathWest Laboratory Medicine WA	PathWest Laboratory Medicine WA
EPI_ISL_470847	Chisha Sikazwe, Jurissa Lang, Avram Levy, David Smith and David Speers	PathWest Laboratory Medicine WA	PathWest Laboratory Medicine WA
EPI_ISL_470848	Chisha Sikazwe, Jurissa Lang, Avram Levy, David Smith and David Speers	PathWest Laboratory Medicine WA	PathWest Laboratory Medicine WA
EPI_ISL_470849	Chisha Sikazwe, Jurissa Lang, Avram Levy, David Smith and David Speers	PathWest Laboratory Medicine WA	PathWest Laboratory Medicine WA
EPI_ISL_470851	Chisha Sikazwe, Jurissa Lang, Avram Levy, David Smith and David Speers	PathWest Laboratory Medicine WA	PathWest Laboratory Medicine WA
EPI_ISL_470853	Chisha Sikazwe, Jurissa Lang, Avram Levy, David Smith and David Speers	PathWest Laboratory Medicine WA	PathWest Laboratory Medicine WA
EPI_ISL_470854	Chisha Sikazwe, Jurissa Lang, Avram Levy, David Smith and David Speers	PathWest Laboratory Medicine WA	PathWest Laboratory Medicine WA
EPI_ISL_470855	Chisha Sikazwe, Jurissa Lang, Avram Levy, David Smith and David Speers	PathWest Laboratory Medicine WA	PathWest Laboratory Medicine WA
EPI_ISL_470856	Chisha Sikazwe, Jurissa Lang, Avram Levy, David Smith and David Speers	PathWest Laboratory Medicine WA	PathWest Laboratory Medicine WA
EPI_ISL_470858	Chisha Sikazwe, Jurissa Lang, Avram Levy, David Smith and David Speers	PathWest Laboratory Medicine WA	PathWest Laboratory Medicine WA
EPI_ISL_470860	Chisha Sikazwe, Jurissa Lang, Avram Levy, David Smith and David Speers	PathWest Laboratory Medicine WA	PathWest Laboratory Medicine WA
EPI_ISL_470861	Chisha Sikazwe, Jurissa Lang, Avram Levy, David Smith and David Speers	PathWest Laboratory Medicine WA	PathWest Laboratory Medicine WA
EPI_ISL_470862	Chisha Sikazwe, Jurissa Lang, Avram Levy, David Smith and David Speers	PathWest Laboratory Medicine WA	PathWest Laboratory Medicine WA
EPI_ISL_470863	Chisha Sikazwe, Jurissa Lang, Avram Levy, David Smith and David Speers	PathWest Laboratory Medicine WA	PathWest Laboratory Medicine WA
EPI_ISL_470864	Chisha Sikazwe, Jurissa Lang, Avram Levy, David Smith and David Speers	PathWest Laboratory Medicine WA	PathWest Laboratory Medicine WA
EPI_ISL_470865	Chisha Sikazwe, Jurissa Lang, Avram Levy, David Smith and David Speers	PathWest Laboratory Medicine WA	PathWest Laboratory Medicine WA
EPI_ISL_470867	Chisha Sikazwe, Jurissa Lang, Avram Levy, David Smith and David Speers	PathWest Laboratory Medicine WA	PathWest Laboratory Medicine WA
EPI_ISL_470868	Chisha Sikazwe, Jurissa Lang, Avram Levy, David Smith and David Speers	PathWest Laboratory Medicine WA	PathWest Laboratory Medicine WA
EPI_ISL_470869	Chisha Sikazwe, Jurissa Lang, Avram Levy, David Smith and David Speers	PathWest Laboratory Medicine WA	PathWest Laboratory Medicine WA
EPI_ISL_470870	Chisha Sikazwe, Jurissa Lang, Avram Levy, David Smith and David Speers	PathWest Laboratory Medicine WA	PathWest Laboratory Medicine WA
EPI_ISL_470872	Chisha Sikazwe, Jurissa Lang, Avram Levy, David Smith and David Speers	PathWest Laboratory Medicine WA	PathWest Laboratory Medicine WA
EPI_ISL_470873	Chisha Sikazwe, Jurissa Lang, Avram Levy, David Smith and David Speers	PathWest Laboratory Medicine WA	PathWest Laboratory Medicine WA
EPI_ISL_480558	Seemann T., Schultz M., Sait, M., Sherry, N.	Microbiological Diagnostic Unit - Public Health Laboratory (MDU-PHL)	MDU-PHL
EPI_ISL_480559	Seemann T., Schultz M., Sait, M., Sherry, N.	Microbiological Diagnostic Unit - Public Health Laboratory (MDU-PHL)	MDU-PHL
EPI_ISL_480560	Seemann T., Schultz M., Sait, M., Sherry, N.	Microbiological Diagnostic Unit - Public Health Laboratory (MDU-PHL)	MDU-PHL
EPI_ISL_480561	Seemann T., Schultz M., Sait, M., Sherry, N.	Microbiological Diagnostic Unit - Public Health Laboratory (MDU-PHL)	MDU-PHL
EPI_ISL_480562	Seemann T., Schultz M., Sait, M., Sherry, N.	Microbiological Diagnostic Unit - Public Health Laboratory (MDU-PHL)	MDU-PHL
EPI_ISL_480563	Caly L., Seemann T., Sait, M., Schultz M., Druce J., Sherry, N.	Victorian Infectious Diseases Reference Laboratory (VIDRL)	VIDRL and MDU-PHL
EPI_ISL_480564	Caly L., Seemann T., Sait, M., Schultz M., Druce J., Sherry, N.	Victorian Infectious Diseases Reference Laboratory (VIDRL)	VIDRL and MDU-PHL
EPI_ISL_480565	Caly L., Seemann T., Sait, M., Schultz M., Druce J., Sherry, N.	Victorian Infectious Diseases Reference Laboratory (VIDRL)	VIDRL and MDU-PHL
EPI_ISL_480566	Caly L., Seemann T., Sait, M., Schultz M., Druce J., Sherry, N.	Victorian Infectious Diseases Reference Laboratory (VIDRL)	VIDRL and MDU-PHL
EPI_ISL_480567	Caly L., Seemann T., Sait, M., Schultz M., Druce J., Sherry, N.	Victorian Infectious Diseases Reference Laboratory (VIDRL)	VIDRL and MDU-PHL
EPI_ISL_480568	Caly L., Seemann T., Sait, M., Schultz M., Druce J., Sherry, N.	Victorian Infectious Diseases Reference Laboratory (VIDRL)	VIDRL and MDU-PHL
EPI_ISL_480571	Caly L., Seemann T., Sait, M., Schultz M., Druce J., Sherry, N.	Victorian Infectious Diseases Reference Laboratory (VIDRL)	VIDRL and MDU-PHL
EPI_ISL_480592	Caly L., Seemann T., Sait, M., Schultz M., Druce J., Sherry, N.	Victorian Infectious Diseases Reference Laboratory (VIDRL)	VIDRL and MDU-PHL
EPI_ISL_480598	Caly L., Seemann T., Sait, M., Schultz M., Druce J., Sherry, N.	Victorian Infectious Diseases Reference Laboratory (VIDRL)	VIDRL and MDU-PHL
EPI_ISL_480607	Caly L., Seemann T., Sait, M., Schultz M., Druce J., Sherry, N.	Victorian Infectious Diseases Reference Laboratory (VIDRL)	VIDRL and MDU-PHL
EPI_ISL_480608	Caly L., Seemann T., Sait, M., Schultz M., Druce J., Sherry, N.	Victorian Infectious Diseases Reference Laboratory (VIDRL)	VIDRL and MDU-PHL
EPI_ISL_480616	Seemann T., Schultz M., Sait, M., Sherry, N.	Microbiological Diagnostic Unit - Public Health Laboratory (MDU-PHL)	MDU-PHL
EPI_ISL_480621	Caly L., Seemann T., Sait, M., Schultz M., Druce J., Sherry, N.	Victorian Infectious Diseases Reference Laboratory (VIDRL)	VIDRL and MDU-PHL
EPI_ISL_480622	Caly L., Seemann T., Sait, M., Schultz M., Druce J., Sherry, N.	Victorian Infectious Diseases Reference Laboratory (VIDRL)	VIDRL and MDU-PHL
EPI_ISL_480624	Caly L., Seemann T., Sait, M., Schultz M., Druce J., Sherry, N.	Victorian Infectious Diseases Reference Laboratory (VIDRL)	VIDRL and MDU-PHL
EPI_ISL_480626	Caly L., Seemann T., Sait, M., Schultz M., Druce J., Sherry, N.	Victorian Infectious Diseases Reference Laboratory (VIDRL)	VIDRL and MDU-PHL
EPI_ISL_480627	Caly L., Seemann T., Sait, M., Schultz M., Druce J., Sherry, N.	Victorian Infectious Diseases Reference Laboratory (VIDRL)	VIDRL and MDU-PHL
EPI_ISL_480629	Caly L., Seemann T., Sait, M., Schultz M., Druce J., Sherry, N.	Victorian Infectious Diseases Reference Laboratory (VIDRL)	VIDRL and MDU-PHL
EPI_ISL_480630	Caly L., Seemann T., Sait, M., Schultz M., Druce J., Sherry, N.	Victorian Infectious Diseases Reference Laboratory (VIDRL)	VIDRL and MDU-PHL
EPI_ISL_480631	Caly L., Seemann T., Sait, M., Schultz M., Druce J., Sherry, N.	Victorian Infectious Diseases Reference Laboratory (VIDRL)	VIDRL and MDU-PHL
EPI_ISL_480632	Caly L., Seemann T., Sait, M., Schultz M., Druce J., Sherry, N.	Victorian Infectious Diseases Reference Laboratory (VIDRL)	VIDRL and MDU-PHL
EPI_ISL_480633	Caly L., Seemann T., Sait, M., Schultz M., Druce J., Sherry, N.	Victorian Infectious Diseases Reference Laboratory (VIDRL)	VIDRL and MDU-PHL
EPI_ISL_480634	Caly L., Seemann T., Sait, M., Schultz M., Druce J., Sherry, N.	Victorian Infectious Diseases Reference Laboratory (VIDRL)	VIDRL and MDU-PHL
EPI_ISL_480635	Caly L., Seemann T., Sait, M., Schultz M., Druce J., Sherry, N.	Victorian Infectious Diseases Reference Laboratory (VIDRL)	VIDRL and MDU-PHL
EPI_ISL_480636	Caly L., Seemann T., Sait, M., Schultz M., Druce J., Sherry, N.	Victorian Infectious Diseases Reference Laboratory (VIDRL)	VIDRL and MDU-PHL
EPI_ISL_480637	Caly L., Seemann T., Sait, M., Schultz M., Druce J., Sherry, N.	Victorian Infectious Diseases Reference Laboratory (VIDRL)	VIDRL and MDU-PHL
EPI_ISL_480638	Caly L., Seemann T., Sait, M., Schultz M., Druce J., Sherry, N.	Victorian Infectious Diseases Reference Laboratory (VIDRL)	VIDRL and MDU-PHL
EPI_ISL_480639	Caly L., Seemann T., Sait, M., Schultz M., Druce J., Sherry, N.	Victorian Infectious Diseases Reference Laboratory (VIDRL)	VIDRL and MDU-PHL
EPI_ISL_480640	Caly L., Seemann T., Sait, M., Schultz M., Druce J., Sherry, N.	Victorian Infectious Diseases Reference Laboratory (VIDRL)	VIDRL and MDU-PHL
EPI_ISL_480641	Caly L., Seemann T., Sait, M., Schultz M., Druce J., Sherry, N.	Victorian Infectious Diseases Reference Laboratory (VIDRL)	VIDRL and MDU-PHL
EPI_ISL_480642	Caly L., Seemann T., Sait, M., Schultz M., Druce J., Sherry, N.	Victorian Infectious Diseases Reference Laboratory (VIDRL)	VIDRL and MDU-PHL
EPI_ISL_480643	Caly L., Seemann T., Sait, M., Schultz M., Druce J., Sherry, N.	Victorian Infectious Diseases Reference Laboratory (VIDRL)	VIDRL and MDU-PHL
EPI_ISL_480644	Caly L., Seemann T., Sait, M., Schultz M., Druce J., Sherry, N.	Victorian Infectious Diseases Reference Laboratory (VIDRL)	VIDRL and MDU-PHL
EPI_ISL_480645	Caly L., Seemann T., Sait, M., Schultz M., Druce J., Sherry, N.	Victorian Infectious Diseases Reference Laboratory (VIDRL)	VIDRL and MDU-PHL
EPI_ISL_480646	Caly L., Seemann T., Sait, M., Schultz M., Druce J., Sherry, N.	Victorian Infectious Diseases Reference Laboratory (VIDRL)	VIDRL and MDU-PHL
EPI_ISL_480648	Caly L., Seemann T., Sait, M., Schultz M., Druce J., Sherry, N.	Victorian Infectious Diseases Reference Laboratory (VIDRL)	VIDRL and MDU-PHL
EPI_ISL_480649	Caly L., Seemann T., Sait, M., Schultz M., Druce J., Sherry, N.	Victorian Infectious Diseases Reference Laboratory (VIDRL)	VIDRL and MDU-PHL
EPI_ISL_480650	Caly L., Seemann T., Sait, M., Schultz M., Druce J., Sherry, N.	Victorian Infectious Diseases Reference Laboratory (VIDRL)	VIDRL and MDU-PHL
EPI_ISL_480651	Caly L., Seemann T., Sait, M., Schultz M., Druce J., Sherry, N.	Victorian Infectious Diseases Reference Laboratory (VIDRL)	VIDRL and MDU-PHL
EPI_ISL_480652	Caly L., Seemann T., Sait, M., Schultz M., Druce J., Sherry, N.	Victorian Infectious Diseases Reference Laboratory (VIDRL)	VIDRL and MDU-PHL
EPI_ISL_480653	Caly L., Seemann T., Sait, M., Schultz M., Druce J., Sherry, N.	Victorian Infectious Diseases Reference Laboratory (VIDRL)	VIDRL and MDU-PHL
EPI_ISL_480654	Caly L., Seemann T., Sait, M., Schultz M., Druce J., Sherry, N.	Victorian Infectious Diseases Reference Laboratory (VIDRL)	VIDRL and MDU-PHL
EPI_ISL_480655	Caly L., Seemann T., Sait, M., Schultz M., Druce J., Sherry, N.	Victorian Infectious Diseases Reference Laboratory (VIDRL)	VIDRL and MDU-PHL
EPI_ISL_480656	Caly L., Seemann T., Sait, M., Schultz M., Druce J., Sherry, N.	Victorian Infectious Diseases Reference Laboratory (VIDRL)	VIDRL and MDU-PHL
EPI_ISL_480657	Caly L., Seemann T., Sait, M., Schultz M., Druce J., Sherry, N.	Victorian Infectious Diseases Reference Laboratory (VIDRL)	VIDRL and MDU-PHL
EPI_ISL_480659	Caly L., Seemann T., Sait, M., Schultz M., Druce J., Sherry, N.	Victorian Infectious Diseases Reference Laboratory (VIDRL)	VIDRL and MDU-PHL
EPI_ISL_480660	Caly L., Seemann T., Sait, M., Schultz M., Druce J., Sherry, N.	Victorian Infectious Diseases Reference Laboratory (VIDRL)	VIDRL and MDU-PHL
EPI_ISL_480661	Caly L., Seemann T., Sait, M., Schultz M., Druce J., Sherry, N.	Victorian Infectious Diseases Reference Laboratory (VIDRL)	VIDRL and MDU-PHL
EPI_ISL_480662	Caly L., Seemann T., Sait, M., Schultz M., Druce J., Sherry, N.	Victorian Infectious Diseases Reference Laboratory (VIDRL)	VIDRL and MDU-PHL
EPI_ISL_480663	Caly L., Seemann T., Sait, M., Schultz M., Druce J., Sherry, N.	Victorian Infectious Diseases Reference Laboratory (VIDRL)	VIDRL and MDU-PHL
EPI_ISL_480664	Caly L., Seemann T., Sait, M., Schultz M., Druce J., Sherry, N.	Victorian Infectious Diseases Reference Laboratory (VIDRL)	VIDRL and MDU-PHL
EPI_ISL_480665	Caly L., Seemann T., Sait, M., Schultz M., Druce J., Sherry, N.	Victorian Infectious Diseases Reference Laboratory (VIDRL)	VIDRL and MDU-PHL
EPI_ISL_480666	Caly L., Seemann T., Sait, M., Schultz M., Druce J., Sherry, N.	Victorian Infectious Diseases Reference Laboratory (VIDRL)	VIDRL and MDU-PHL
EPI_ISL_480667	Caly L., Seemann T., Sait, M., Schultz M., Druce J., Sherry, N.	Victorian Infectious Diseases Reference Laboratory (VIDRL)	VIDRL and MDU-PHL
EPI_ISL_480668	Caly L., Seemann T., Sait, M., Schultz M., Druce J., Sherry, N.	Victorian Infectious Diseases Reference Laboratory (VIDRL)	VIDRL and MDU-PHL
EPI_ISL_480669	Caly L., Seemann T., Sait, M., Schultz M., Druce J., Sherry, N.	Victorian Infectious Diseases Reference Laboratory (VIDRL)	VIDRL and MDU-PHL
EPI_ISL_480670	Caly L., Seemann T., Sait, M., Schultz M., Druce J., Sherry, N.	Victorian Infectious Diseases Reference Laboratory (VIDRL)	VIDRL and MDU-PHL
EPI_ISL_480672	Caly L., Seemann T., Sait, M., Schultz M., Druce J., Sherry, N.	Victorian Infectious Diseases Reference Laboratory (VIDRL)	VIDRL and MDU-PHL
EPI_ISL_480673	Caly L., Seemann T., Sait, M., Schultz M., Druce J., Sherry, N.	Victorian Infectious Diseases Reference Laboratory (VIDRL)	VIDRL and MDU-PHL
EPI_ISL_480674	Caly L., Seemann T., Sait, M., Schultz M., Druce J., Sherry, N.	Victorian Infectious Diseases Reference Laboratory (VIDRL)	VIDRL and MDU-PHL
EPI_ISL_480675	Caly L., Seemann T., Sait, M., Schultz M., Druce J., Sherry, N.	Victorian Infectious Diseases Reference Laboratory (VIDRL)	VIDRL and MDU-PHL
EPI_ISL_480676	Caly L., Seemann T., Sait, M., Schultz M., Druce J., Sherry, N.	Victorian Infectious Diseases Reference Laboratory (VIDRL)	VIDRL and MDU-PHL
EPI_ISL_480677	Caly L., Seemann T., Sait, M., Schultz M., Druce J., Sherry, N.	Victorian Infectious Diseases Reference Laboratory (VIDRL)	VIDRL and MDU-PHL
EPI_ISL_480678	Caly L., Seemann T., Sait, M., Schultz M., Druce J., Sherry, N.	Victorian Infectious Diseases Reference Laboratory (VIDRL)	VIDRL and MDU-PHL
EPI_ISL_480679	Caly L., Seemann T., Sait, M., Schultz M., Druce J., Sherry, N.	Victorian Infectious Diseases Reference Laboratory (VIDRL)	VIDRL and MDU-PHL
EPI_ISL_480680	Caly L., Seemann T., Sait, M., Schultz M., Druce J., Sherry, N.	Victorian Infectious Diseases Reference Laboratory (VIDRL)	VIDRL and MDU-PHL
EPI_ISL_480681	Caly L., Seemann T., Sait, M., Schultz M., Druce J., Sherry, N.	Victorian Infectious Diseases Reference Laboratory (VIDRL)	VIDRL and MDU-PHL
EPI_ISL_480682	Caly L., Seemann T., Sait, M., Schultz M., Druce J., Sherry, N.	Victorian Infectious Diseases Reference Laboratory (VIDRL)	VIDRL and MDU-PHL
EPI_ISL_480683	Caly L., Seemann T., Sait, M., Schultz M., Druce J., Sherry, N.	Victorian Infectious Diseases Reference Laboratory (VIDRL)	VIDRL and MDU-PHL
EPI_ISL_480685	Caly L., Seemann T., Sait, M., Schultz M., Druce J., Sherry, N.	Victorian Infectious Diseases Reference Laboratory (VIDRL)	VIDRL and MDU-PHL
EPI_ISL_480686	Caly L., Seemann T., Sait, M., Schultz M., Druce J., Sherry, N.	Victorian Infectious Diseases Reference Laboratory (VIDRL)	VIDRL and MDU-PHL
EPI_ISL_480687	Seemann T., Schultz M., Sait, M., Sherry, N.	Microbiological Diagnostic Unit - Public Health Laboratory (MDU-PHL)	MDU-PHL
EPI_ISL_480688	Caly L., Seemann T., Sait, M., Schultz M., Druce J., Sherry, N.	Victorian Infectious Diseases Reference Laboratory (VIDRL)	VIDRL and MDU-PHL
EPI_ISL_480689	Caly L., Seemann T., Sait, M., Schultz M., Druce J., Sherry, N.	Victorian Infectious Diseases Reference Laboratory (VIDRL)	VIDRL and MDU-PHL
EPI_ISL_480698	Caly L., Seemann T., Sait, M., Schultz M., Druce J., Sherry, N.	Victorian Infectious Diseases Reference Laboratory (VIDRL)	VIDRL and MDU-PHL
EPI_ISL_480699	Caly L., Seemann T., Sait, M., Schultz M., Druce J., Sherry, N.	Victorian Infectious Diseases Reference Laboratory (VIDRL)	VIDRL and MDU-PHL
EPI_ISL_480701	Caly L., Seemann T., Sait, M., Schultz M., Druce J., Sherry, N.	Victorian Infectious Diseases Reference Laboratory (VIDRL)	VIDRL and MDU-PHL
EPI_ISL_480702	Caly L., Seemann T., Sait, M., Schultz M., Druce J., Sherry, N.	Victorian Infectious Diseases Reference Laboratory (VIDRL)	VIDRL and MDU-PHL
EPI_ISL_480703	Caly L., Seemann T., Sait, M., Schultz M., Druce J., Sherry, N.	Victorian Infectious Diseases Reference Laboratory (VIDRL)	VIDRL and MDU-PHL
EPI_ISL_480704	Caly L., Seemann T., Sait, M., Schultz M., Druce J., Sherry, N.	Victorian Infectious Diseases Reference Laboratory (VIDRL)	VIDRL and MDU-PHL
EPI_ISL_480705	Caly L., Seemann T., Sait, M., Schultz M., Druce J., Sherry, N.	Victorian Infectious Diseases Reference Laboratory (VIDRL)	VIDRL and MDU-PHL
EPI_ISL_480706	Caly L., Seemann T., Sait, M., Schultz M., Druce J., Sherry, N.	Victorian Infectious Diseases Reference Laboratory (VIDRL)	VIDRL and MDU-PHL
EPI_ISL_480707	Caly L., Seemann T., Sait, M., Schultz M., Druce J., Sherry, N.	Victorian Infectious Diseases Reference Laboratory (VIDRL)	VIDRL and MDU-PHL
EPI_ISL_480708	Caly L., Seemann T., Sait, M., Schultz M., Druce J., Sherry, N.	Victorian Infectious Diseases Reference Laboratory (VIDRL)	VIDRL and MDU-PHL
EPI_ISL_480709	Caly L., Seemann T., Sait, M., Schultz M., Druce J., Sherry, N.	Victorian Infectious Diseases Reference Laboratory (VIDRL)	VIDRL and MDU-PHL
EPI_ISL_480710	Caly L., Seemann T., Sait, M., Schultz M., Druce J., Sherry, N.	Victorian Infectious Diseases Reference Laboratory (VIDRL)	VIDRL and MDU-PHL
EPI_ISL_480711	Caly L., Seemann T., Sait, M., Schultz M., Druce J., Sherry, N.	Victorian Infectious Diseases Reference Laboratory (VIDRL)	VIDRL and MDU-PHL
EPI_ISL_480712	Caly L., Seemann T., Sait, M., Schultz M., Druce J., Sherry, N.	Victorian Infectious Diseases Reference Laboratory (VIDRL)	VIDRL and MDU-PHL
EPI_ISL_480713	Caly L., Seemann T., Sait, M., Schultz M., Druce J., Sherry, N.	Victorian Infectious Diseases Reference Laboratory (VIDRL)	VIDRL and MDU-PHL
EPI_ISL_480714	Caly L., Seemann T., Sait, M., Schultz M., Druce J., Sherry, N.	Victorian Infectious Diseases Reference Laboratory (VIDRL)	VIDRL and MDU-PHL
EPI_ISL_480715	Caly L., Seemann T., Sait, M., Schultz M., Druce J., Sherry, N.	Victorian Infectious Diseases Reference Laboratory (VIDRL)	VIDRL and MDU-PHL
EPI_ISL_480716	Caly L., Seemann T., Sait, M., Schultz M., Druce J., Sherry, N.	Victorian Infectious Diseases Reference Laboratory (VIDRL)	VIDRL and MDU-PHL
EPI_ISL_480717	Caly L., Seemann T., Sait, M., Schultz M., Druce J., Sherry, N.	Victorian Infectious Diseases Reference Laboratory (VIDRL)	VIDRL and MDU-PHL
EPI_ISL_480718	Caly L., Seemann T., Sait, M., Schultz M., Druce J., Sherry, N.	Victorian Infectious Diseases Reference Laboratory (VIDRL)	VIDRL and MDU-PHL
EPI_ISL_480719	Caly L., Seemann T., Sait, M., Schultz M., Druce J., Sherry, N.	Victorian Infectious Diseases Reference Laboratory (VIDRL)	VIDRL and MDU-PHL
EPI_ISL_480721	Caly L., Seemann T., Sait, M., Schultz M., Druce J., Sherry, N.	Victorian Infectious Diseases Reference Laboratory (VIDRL)	VIDRL and MDU-PHL
EPI_ISL_480722	Caly L., Seemann T., Sait, M., Schultz M., Druce J., Sherry, N.	Victorian Infectious Diseases Reference Laboratory (VIDRL)	VIDRL and MDU-PHL
EPI_ISL_480723	Caly L., Seemann T., Sait, M., Schultz M., Druce J., Sherry, N.	Victorian Infectious Diseases Reference Laboratory (VIDRL)	VIDRL and MDU-PHL
EPI_ISL_480725	Caly L., Seemann T., Sait, M., Schultz M., Druce J., Sherry, N.	Victorian Infectious Diseases Reference Laboratory (VIDRL)	VIDRL and MDU-PHL
EPI_ISL_480726	Caly L., Seemann T., Sait, M., Schultz M., Druce J., Sherry, N.	Victorian Infectious Diseases Reference Laboratory (VIDRL)	VIDRL and MDU-PHL
EPI_ISL_480727	Caly L., Seemann T., Sait, M., Schultz M., Druce J., Sherry, N.	Victorian Infectious Diseases Reference Laboratory (VIDRL)	VIDRL and MDU-PHL
EPI_ISL_480728	Caly L., Seemann T., Sait, M., Schultz M., Druce J., Sherry, N.	Victorian Infectious Diseases Reference Laboratory (VIDRL)	VIDRL and MDU-PHL
EPI_ISL_480729	Caly L., Seemann T., Sait, M., Schultz M., Druce J., Sherry, N.	Victorian Infectious Diseases Reference Laboratory (VIDRL)	VIDRL and MDU-PHL
EPI_ISL_480730	Caly L., Seemann T., Sait, M., Schultz M., Druce J., Sherry, N.	Victorian Infectious Diseases Reference Laboratory (VIDRL)	VIDRL and MDU-PHL
EPI_ISL_480731	Caly L., Seemann T., Sait, M., Schultz M., Druce J., Sherry, N.	Victorian Infectious Diseases Reference Laboratory (VIDRL)	VIDRL and MDU-PHL
EPI_ISL_480732	Caly L., Seemann T., Sait, M., Schultz M., Druce J., Sherry, N.	Victorian Infectious Diseases Reference Laboratory (VIDRL)	VIDRL and MDU-PHL
EPI_ISL_480733	Caly L., Seemann T., Sait, M., Schultz M., Druce J., Sherry, N.	Victorian Infectious Diseases Reference Laboratory (VIDRL)	VIDRL and MDU-PHL
EPI_ISL_480734	Caly L., Seemann T., Sait, M., Schultz M., Druce J., Sherry, N.	Victorian Infectious Diseases Reference Laboratory (VIDRL)	VIDRL and MDU-PHL
EPI_ISL_480735	Caly L., Seemann T., Sait, M., Schultz M., Druce J., Sherry, N.	Victorian Infectious Diseases Reference Laboratory (VIDRL)	VIDRL and MDU-PHL
EPI_ISL_480736	Caly L., Seemann T., Sait, M., Schultz M., Druce J., Sherry, N.	Victorian Infectious Diseases Reference Laboratory (VIDRL)	VIDRL and MDU-PHL
EPI_ISL_480737	Caly L., Seemann T., Sait, M., Schultz M., Druce J., Sherry, N.	Victorian Infectious Diseases Reference Laboratory (VIDRL)	VIDRL and MDU-PHL
EPI_ISL_480738	Caly L., Seemann T., Sait, M., Schultz M., Druce J., Sherry, N.	Victorian Infectious Diseases Reference Laboratory (VIDRL)	VIDRL and MDU-PHL
EPI_ISL_480739	Caly L., Seemann T., Sait, M., Schultz M., Druce J., Sherry, N.	Victorian Infectious Diseases Reference Laboratory (VIDRL)	VIDRL and MDU-PHL
EPI_ISL_480740	Caly L., Seemann T., Sait, M., Schultz M., Druce J., Sherry, N.	Victorian Infectious Diseases Reference Laboratory (VIDRL)	VIDRL and MDU-PHL
EPI_ISL_480741	Caly L., Seemann T., Sait, M., Schultz M., Druce J., Sherry, N.	Victorian Infectious Diseases Reference Laboratory (VIDRL)	VIDRL and MDU-PHL
EPI_ISL_480742	Caly L., Seemann T., Sait, M., Schultz M., Druce J., Sherry, N.	Victorian Infectious Diseases Reference Laboratory (VIDRL)	VIDRL and MDU-PHL
EPI_ISL_480743	Caly L., Seemann T., Sait, M., Schultz M., Druce J., Sherry, N.	Victorian Infectious Diseases Reference Laboratory (VIDRL)	VIDRL and MDU-PHL
EPI_ISL_480744	Caly L., Seemann T., Sait, M., Schultz M., Druce J., Sherry, N.	Victorian Infectious Diseases Reference Laboratory (VIDRL)	VIDRL and MDU-PHL
EPI_ISL_480746	Seemann T., Schultz M., Sait, M., Sherry, N.	Microbiological Diagnostic Unit - Public Health Laboratory (MDU-PHL)	MDU-PHL
EPI_ISL_480747	Seemann T., Schultz M., Sait, M., Sherry, N.	Microbiological Diagnostic Unit - Public Health Laboratory (MDU-PHL)	MDU-PHL
EPI_ISL_480748	Seemann T., Schultz M., Sait, M., Sherry, N.	Microbiological Diagnostic Unit - Public Health Laboratory (MDU-PHL)	MDU-PHL
EPI_ISL_480749	Seemann T., Schultz M., Sait, M., Sherry, N.	Microbiological Diagnostic Unit - Public Health Laboratory (MDU-PHL)	MDU-PHL
EPI_ISL_480750	Seemann T., Schultz M., Sait, M., Sherry, N.	Microbiological Diagnostic Unit - Public Health Laboratory (MDU-PHL)	MDU-PHL
EPI_ISL_480751	Seemann T., Schultz M., Sait, M., Sherry, N.	Microbiological Diagnostic Unit - Public Health Laboratory (MDU-PHL)	MDU-PHL
EPI_ISL_480752	Seemann T., Schultz M., Sait, M., Sherry, N.	Microbiological Diagnostic Unit - Public Health Laboratory (MDU-PHL)	MDU-PHL
EPI_ISL_480753	Seemann T., Schultz M., Sait, M., Sherry, N.	Microbiological Diagnostic Unit - Public Health Laboratory (MDU-PHL)	MDU-PHL
EPI_ISL_480754	Seemann T., Schultz M., Sait, M., Sherry, N.	Microbiological Diagnostic Unit - Public Health Laboratory (MDU-PHL)	MDU-PHL
EPI_ISL_480755	Seemann T., Schultz M., Sait, M., Sherry, N.	Microbiological Diagnostic Unit - Public Health Laboratory (MDU-PHL)	MDU-PHL
EPI_ISL_480756	Seemann T., Schultz M., Sait, M., Sherry, N.	Microbiological Diagnostic Unit - Public Health Laboratory (MDU-PHL)	MDU-PHL
EPI_ISL_480757	Seemann T., Schultz M., Sait, M., Sherry, N.	Microbiological Diagnostic Unit - Public Health Laboratory (MDU-PHL)	MDU-PHL
EPI_ISL_480758	Seemann T., Schultz M., Sait, M., Sherry, N.	Microbiological Diagnostic Unit - Public Health Laboratory (MDU-PHL)	MDU-PHL
EPI_ISL_480759	Seemann T., Schultz M., Sait, M., Sherry, N.	Microbiological Diagnostic Unit - Public Health Laboratory (MDU-PHL)	MDU-PHL
EPI_ISL_480760	Seemann T., Schultz M., Sait, M., Sherry, N.	Microbiological Diagnostic Unit - Public Health Laboratory (MDU-PHL)	MDU-PHL
EPI_ISL_480761	Seemann T., Schultz M., Sait, M., Sherry, N.	Microbiological Diagnostic Unit - Public Health Laboratory (MDU-PHL)	MDU-PHL
EPI_ISL_480762	Seemann T., Schultz M., Sait, M., Sherry, N.	Microbiological Diagnostic Unit - Public Health Laboratory (MDU-PHL)	MDU-PHL
EPI_ISL_480763	Seemann T., Schultz M., Sait, M., Sherry, N.	Microbiological Diagnostic Unit - Public Health Laboratory (MDU-PHL)	MDU-PHL
EPI_ISL_480764	Caly L., Seemann T., Sait, M., Schultz M., Druce J., Sherry, N.	Victorian Infectious Diseases Reference Laboratory (VIDRL)	VIDRL and MDU-PHL
EPI_ISL_480765	Caly L., Seemann T., Sait, M., Schultz M., Druce J., Sherry, N.	Victorian Infectious Diseases Reference Laboratory (VIDRL)	VIDRL and MDU-PHL
EPI_ISL_480766	Caly L., Seemann T., Sait, M., Schultz M., Druce J., Sherry, N.	Victorian Infectious Diseases Reference Laboratory (VIDRL)	VIDRL and MDU-PHL
EPI_ISL_480767	Seemann T., Schultz M., Sait, M., Sherry, N.	Microbiological Diagnostic Unit - Public Health Laboratory (MDU-PHL)	MDU-PHL
EPI_ISL_480768	Seemann T., Schultz M., Sait, M., Sherry, N.	Microbiological Diagnostic Unit - Public Health Laboratory (MDU-PHL)	MDU-PHL
EPI_ISL_480769	Seemann T., Schultz M., Sait, M., Sherry, N.	Microbiological Diagnostic Unit - Public Health Laboratory (MDU-PHL)	MDU-PHL
EPI_ISL_480770	Seemann T., Schultz M., Sait, M., Sherry, N.	Microbiological Diagnostic Unit - Public Health Laboratory (MDU-PHL)	MDU-PHL
EPI_ISL_480771	Seemann T., Schultz M., Sait, M., Sherry, N.	Microbiological Diagnostic Unit - Public Health Laboratory (MDU-PHL)	MDU-PHL
EPI_ISL_480772	Seemann T., Schultz M., Sait, M., Sherry, N.	Microbiological Diagnostic Unit - Public Health Laboratory (MDU-PHL)	MDU-PHL
EPI_ISL_480773	Seemann T., Schultz M., Sait, M., Sherry, N.	Microbiological Diagnostic Unit - Public Health Laboratory (MDU-PHL)	MDU-PHL
EPI_ISL_480774	Seemann T., Schultz M., Sait, M., Sherry, N.	Microbiological Diagnostic Unit - Public Health Laboratory (MDU-PHL)	MDU-PHL
EPI_ISL_480776	Seemann T., Schultz M., Sait, M., Sherry, N.	Microbiological Diagnostic Unit - Public Health Laboratory (MDU-PHL)	MDU-PHL
EPI_ISL_480777	Seemann T., Schultz M., Sait, M., Sherry, N.	Microbiological Diagnostic Unit - Public Health Laboratory (MDU-PHL)	MDU-PHL
EPI_ISL_480778	Caly L., Seemann T., Sait, M., Schultz M., Druce J., Sherry, N.	Victorian Infectious Diseases Reference Laboratory (VIDRL)	VIDRL and MDU-PHL
EPI_ISL_480779	Caly L., Seemann T., Sait, M., Schultz M., Druce J., Sherry, N.	Victorian Infectious Diseases Reference Laboratory (VIDRL)	VIDRL and MDU-PHL
EPI_ISL_480780	Caly L., Seemann T., Sait, M., Schultz M., Druce J., Sherry, N.	Victorian Infectious Diseases Reference Laboratory (VIDRL)	VIDRL and MDU-PHL
EPI_ISL_480781	Caly L., Seemann T., Sait, M., Schultz M., Druce J., Sherry, N.	Victorian Infectious Diseases Reference Laboratory (VIDRL)	VIDRL and MDU-PHL
EPI_ISL_483066	Lex Leong, Chuan Kok Lim, Mark Turra, Ivan Bastian, Geoff Higgins	SA Pathology	SA Pathology
EPI_ISL_483067	Lex Leong, Chuan Kok Lim, Mark Turra, Ivan Bastian, Geoff Higgins	SA Pathology	SA Pathology
EPI_ISL_483068	Lex Leong, Chuan Kok Lim, Mark Turra, Ivan Bastian, Geoff Higgins	SA Pathology	SA Pathology
EPI_ISL_483069	Lex Leong, Chuan Kok Lim, Mark Turra, Ivan Bastian, Geoff Higgins	SA Pathology	SA Pathology
EPI_ISL_483070	Lex Leong, Chuan Kok Lim, Mark Turra, Ivan Bastian, Geoff Higgins	SA Pathology	SA Pathology
EPI_ISL_483071	Lex Leong, Chuan Kok Lim, Mark Turra, Ivan Bastian, Geoff Higgins	SA Pathology	SA Pathology
EPI_ISL_483072	Lex Leong, Chuan Kok Lim, Mark Turra, Ivan Bastian, Geoff Higgins	SA Pathology	SA Pathology
EPI_ISL_483073	Lex Leong, Chuan Kok Lim, Mark Turra, Ivan Bastian, Geoff Higgins	SA Pathology	SA Pathology
EPI_ISL_483077	Lex Leong, Chuan Kok Lim, Mark Turra, Ivan Bastian, Geoff Higgins	SA Pathology	SA Pathology
EPI_ISL_483078	Lex Leong, Chuan Kok Lim, Mark Turra, Ivan Bastian, Geoff Higgins	SA Pathology	SA Pathology
EPI_ISL_483079	Lex Leong, Chuan Kok Lim, Mark Turra, Ivan Bastian, Geoff Higgins	SA Pathology	SA Pathology
EPI_ISL_483080	Lex Leong, Chuan Kok Lim, Mark Turra, Ivan Bastian, Geoff Higgins	SA Pathology	SA Pathology
EPI_ISL_483081	Lex Leong, Chuan Kok Lim, Mark Turra, Ivan Bastian, Geoff Higgins	SA Pathology	SA Pathology
EPI_ISL_483082	Lex Leong, Chuan Kok Lim, Mark Turra, Ivan Bastian, Geoff Higgins	SA Pathology	SA Pathology
EPI_ISL_483084	Lex Leong, Chuan Kok Lim, Mark Turra, Ivan Bastian, Geoff Higgins	SA Pathology	SA Pathology
EPI_ISL_483085	Lex Leong, Chuan Kok Lim, Mark Turra, Ivan Bastian, Geoff Higgins	SA Pathology	SA Pathology
EPI_ISL_483086	Lex Leong, Chuan Kok Lim, Mark Turra, Ivan Bastian, Geoff Higgins	SA Pathology	SA Pathology
EPI_ISL_483087	Lex Leong, Chuan Kok Lim, Mark Turra, Ivan Bastian, Geoff Higgins	SA Pathology	SA Pathology
EPI_ISL_483088	Lex Leong, Chuan Kok Lim, Mark Turra, Ivan Bastian, Geoff Higgins	SA Pathology	SA Pathology
EPI_ISL_483089	Lex Leong, Chuan Kok Lim, Mark Turra, Ivan Bastian, Geoff Higgins	SA Pathology	SA Pathology
EPI_ISL_483090	Lex Leong, Chuan Kok Lim, Mark Turra, Ivan Bastian, Geoff Higgins	SA Pathology	SA Pathology
EPI_ISL_483091	Lex Leong, Chuan Kok Lim, Mark Turra, Ivan Bastian, Geoff Higgins	SA Pathology	SA Pathology
EPI_ISL_483092	Lex Leong, Chuan Kok Lim, Mark Turra, Ivan Bastian, Geoff Higgins	SA Pathology	SA Pathology
EPI_ISL_483093	Lex Leong, Chuan Kok Lim, Mark Turra, Ivan Bastian, Geoff Higgins	SA Pathology	SA Pathology
EPI_ISL_483094	Lex Leong, Chuan Kok Lim, Mark Turra, Ivan Bastian, Geoff Higgins	SA Pathology	SA Pathology
EPI_ISL_483097	Lex Leong, Chuan Kok Lim, Mark Turra, Ivan Bastian, Geoff Higgins	SA Pathology	SA Pathology
EPI_ISL_483098	Lex Leong, Chuan Kok Lim, Mark Turra, Ivan Bastian, Geoff Higgins	SA Pathology	SA Pathology
EPI_ISL_483099	Lex Leong, Chuan Kok Lim, Mark Turra, Ivan Bastian, Geoff Higgins	SA Pathology	SA Pathology
EPI_ISL_483100	Lex Leong, Chuan Kok Lim, Mark Turra, Ivan Bastian, Geoff Higgins	SA Pathology	SA Pathology
EPI_ISL_483101	Lex Leong, Chuan Kok Lim, Mark Turra, Ivan Bastian, Geoff Higgins	SA Pathology	SA Pathology
EPI_ISL_483102	Lex Leong, Chuan Kok Lim, Mark Turra, Ivan Bastian, Geoff Higgins	SA Pathology	SA Pathology
EPI_ISL_483103	Lex Leong, Chuan Kok Lim, Mark Turra, Ivan Bastian, Geoff Higgins	SA Pathology	SA Pathology
EPI_ISL_483105	Lex Leong, Chuan Kok Lim, Mark Turra, Ivan Bastian, Geoff Higgins	SA Pathology	SA Pathology
EPI_ISL_483108	Lex Leong, Chuan Kok Lim, Mark Turra, Ivan Bastian, Geoff Higgins	SA Pathology	SA Pathology
EPI_ISL_483109	Lex Leong, Chuan Kok Lim, Mark Turra, Ivan Bastian, Geoff Higgins	SA Pathology	SA Pathology
EPI_ISL_483110	Lex Leong, Chuan Kok Lim, Mark Turra, Ivan Bastian, Geoff Higgins	SA Pathology	SA Pathology
EPI_ISL_483111	Lex Leong, Chuan Kok Lim, Mark Turra, Ivan Bastian, Geoff Higgins	SA Pathology	SA Pathology
EPI_ISL_483113	Lex Leong, Chuan Kok Lim, Mark Turra, Ivan Bastian, Geoff Higgins	SA Pathology	SA Pathology
EPI_ISL_483116	Lex Leong, Chuan Kok Lim, Mark Turra, Ivan Bastian, Geoff Higgins	SA Pathology	SA Pathology
EPI_ISL_483117	Lex Leong, Chuan Kok Lim, Mark Turra, Ivan Bastian, Geoff Higgins	SA Pathology	SA Pathology
EPI_ISL_483118	Lex Leong, Chuan Kok Lim, Mark Turra, Ivan Bastian, Geoff Higgins	SA Pathology	SA Pathology
EPI_ISL_483119	Lex Leong, Chuan Kok Lim, Mark Turra, Ivan Bastian, Geoff Higgins	SA Pathology	SA Pathology
EPI_ISL_483120	Lex Leong, Chuan Kok Lim, Mark Turra, Ivan Bastian, Geoff Higgins	SA Pathology	SA Pathology
EPI_ISL_483121	Lex Leong, Chuan Kok Lim, Mark Turra, Ivan Bastian, Geoff Higgins	SA Pathology	SA Pathology
EPI_ISL_483122	Lex Leong, Chuan Kok Lim, Mark Turra, Ivan Bastian, Geoff Higgins	SA Pathology	SA Pathology
EPI_ISL_483124	Lex Leong, Chuan Kok Lim, Mark Turra, Ivan Bastian, Geoff Higgins	SA Pathology	SA Pathology
EPI_ISL_483125	Lex Leong, Chuan Kok Lim, Mark Turra, Ivan Bastian, Geoff Higgins	SA Pathology	SA Pathology
EPI_ISL_483126	Lex Leong, Chuan Kok Lim, Mark Turra, Ivan Bastian, Geoff Higgins	SA Pathology	SA Pathology
EPI_ISL_483127	Lex Leong, Chuan Kok Lim, Mark Turra, Ivan Bastian, Geoff Higgins	SA Pathology	SA Pathology
EPI_ISL_483128	Lex Leong, Chuan Kok Lim, Mark Turra, Ivan Bastian, Geoff Higgins	SA Pathology	SA Pathology
EPI_ISL_483129	Lex Leong, Chuan Kok Lim, Mark Turra, Ivan Bastian, Geoff Higgins	SA Pathology	SA Pathology
EPI_ISL_483130	Lex Leong, Chuan Kok Lim, Mark Turra, Ivan Bastian, Geoff Higgins	SA Pathology	SA Pathology
EPI_ISL_483132	Lex Leong, Chuan Kok Lim, Mark Turra, Ivan Bastian, Geoff Higgins	SA Pathology	SA Pathology
EPI_ISL_483134	Lex Leong, Chuan Kok Lim, Mark Turra, Ivan Bastian, Geoff Higgins	SA Pathology	SA Pathology
EPI_ISL_483135	Lex Leong, Chuan Kok Lim, Mark Turra, Ivan Bastian, Geoff Higgins	SA Pathology	SA Pathology
EPI_ISL_483136	Lex Leong, Chuan Kok Lim, Mark Turra, Ivan Bastian, Geoff Higgins	SA Pathology	SA Pathology
EPI_ISL_483137	Lex Leong, Chuan Kok Lim, Mark Turra, Ivan Bastian, Geoff Higgins	SA Pathology	SA Pathology
EPI_ISL_483138	Lex Leong, Chuan Kok Lim, Mark Turra, Ivan Bastian, Geoff Higgins	SA Pathology	SA Pathology
EPI_ISL_492109	Lex Leong, Chuan Kok Lim, Mark Turra, Ivan Bastian, Geoff Higgins	SA Pathology	SA Pathology
EPI_ISL_492110	Lex Leong, Chuan Kok Lim, Mark Turra, Ivan Bastian, Geoff Higgins	SA Pathology	SA Pathology
EPI_ISL_492111	Lex Leong, Chuan Kok Lim, Mark Turra, Ivan Bastian, Geoff Higgins	SA Pathology	SA Pathology
EPI_ISL_492113	Lex Leong, Chuan Kok Lim, Mark Turra, Ivan Bastian, Geoff Higgins	SA Pathology	SA Pathology
EPI_ISL_492114	Lex Leong, Chuan Kok Lim, Mark Turra, Ivan Bastian, Geoff Higgins	SA Pathology	SA Pathology
EPI_ISL_492115	Lex Leong, Chuan Kok Lim, Mark Turra, Ivan Bastian, Geoff Higgins	SA Pathology	SA Pathology
EPI_ISL_492116	Lex Leong, Chuan Kok Lim, Mark Turra, Ivan Bastian, Geoff Higgins	SA Pathology	SA Pathology
EPI_ISL_492117	Lex Leong, Chuan Kok Lim, Mark Turra, Ivan Bastian, Geoff Higgins	SA Pathology	SA Pathology
EPI_ISL_492119	Lex Leong, Chuan Kok Lim, Mark Turra, Ivan Bastian, Geoff Higgins	SA Pathology	SA Pathology
EPI_ISL_492120	Lex Leong, Chuan Kok Lim, Mark Turra, Ivan Bastian, Geoff Higgins	SA Pathology	SA Pathology
EPI_ISL_492121	Lex Leong, Chuan Kok Lim, Mark Turra, Ivan Bastian, Geoff Higgins	SA Pathology	SA Pathology
EPI_ISL_492122	Lex Leong, Chuan Kok Lim, Mark Turra, Ivan Bastian, Geoff Higgins	SA Pathology	SA Pathology
EPI_ISL_492123	Lex Leong, Chuan Kok Lim, Mark Turra, Ivan Bastian, Geoff Higgins	SA Pathology	SA Pathology
EPI_ISL_492124	Lex Leong, Chuan Kok Lim, Mark Turra, Ivan Bastian, Geoff Higgins	SA Pathology	SA Pathology
EPI_ISL_492125	Lex Leong, Chuan Kok Lim, Mark Turra, Ivan Bastian, Geoff Higgins	SA Pathology	SA Pathology
EPI_ISL_492126	Lex Leong, Chuan Kok Lim, Mark Turra, Ivan Bastian, Geoff Higgins	SA Pathology	SA Pathology
EPI_ISL_492127	Lex Leong, Chuan Kok Lim, Mark Turra, Ivan Bastian, Geoff Higgins	SA Pathology	SA Pathology
EPI_ISL_492128	Lex Leong, Chuan Kok Lim, Mark Turra, Ivan Bastian, Geoff Higgins	SA Pathology	SA Pathology
EPI_ISL_492129	Lex Leong, Chuan Kok Lim, Mark Turra, Ivan Bastian, Geoff Higgins	SA Pathology	SA Pathology
EPI_ISL_492130	Lex Leong, Chuan Kok Lim, Mark Turra, Ivan Bastian, Geoff Higgins	SA Pathology	SA Pathology
EPI_ISL_492131	Lex Leong, Chuan Kok Lim, Mark Turra, Ivan Bastian, Geoff Higgins	SA Pathology	SA Pathology
EPI_ISL_492132	Lex Leong, Chuan Kok Lim, Mark Turra, Ivan Bastian, Geoff Higgins	SA Pathology	SA Pathology
EPI_ISL_492133	Lex Leong, Chuan Kok Lim, Mark Turra, Ivan Bastian, Geoff Higgins	SA Pathology	SA Pathology
EPI_ISL_492134	Lex Leong, Chuan Kok Lim, Mark Turra, Ivan Bastian, Geoff Higgins	SA Pathology	SA Pathology
EPI_ISL_492135	Lex Leong, Chuan Kok Lim, Mark Turra, Ivan Bastian, Geoff Higgins	SA Pathology	SA Pathology
EPI_ISL_492136	Lex Leong, Chuan Kok Lim, Mark Turra, Ivan Bastian, Geoff Higgins	SA Pathology	SA Pathology
EPI_ISL_492137	Lex Leong, Chuan Kok Lim, Mark Turra, Ivan Bastian, Geoff Higgins	SA Pathology	SA Pathology
EPI_ISL_492138	Lex Leong, Chuan Kok Lim, Mark Turra, Ivan Bastian, Geoff Higgins	SA Pathology	SA Pathology
EPI_ISL_492139	Lex Leong, Chuan Kok Lim, Mark Turra, Ivan Bastian, Geoff Higgins	SA Pathology	SA Pathology
EPI_ISL_492140	Lex Leong, Chuan Kok Lim, Mark Turra, Ivan Bastian, Geoff Higgins	SA Pathology	SA Pathology
EPI_ISL_492141	Lex Leong, Chuan Kok Lim, Mark Turra, Ivan Bastian, Geoff Higgins	SA Pathology	SA Pathology
EPI_ISL_492142	Lex Leong, Chuan Kok Lim, Mark Turra, Ivan Bastian, Geoff Higgins	SA Pathology	SA Pathology
EPI_ISL_492143	Lex Leong, Chuan Kok Lim, Mark Turra, Ivan Bastian, Geoff Higgins	SA Pathology	SA Pathology
EPI_ISL_492144	Lex Leong, Chuan Kok Lim, Mark Turra, Ivan Bastian, Geoff Higgins	SA Pathology	SA Pathology
EPI_ISL_492145	Lex Leong, Chuan Kok Lim, Mark Turra, Ivan Bastian, Geoff Higgins	SA Pathology	SA Pathology
EPI_ISL_492146	Lex Leong, Chuan Kok Lim, Mark Turra, Ivan Bastian, Geoff Higgins	SA Pathology	SA Pathology
EPI_ISL_492147	Lex Leong, Chuan Kok Lim, Mark Turra, Ivan Bastian, Geoff Higgins	SA Pathology	SA Pathology
EPI_ISL_492148	Lex Leong, Chuan Kok Lim, Mark Turra, Ivan Bastian, Geoff Higgins	SA Pathology	SA Pathology
EPI_ISL_492149	Lex Leong, Chuan Kok Lim, Mark Turra, Ivan Bastian, Geoff Higgins	SA Pathology	SA Pathology
EPI_ISL_492150	Lex Leong, Chuan Kok Lim, Mark Turra, Ivan Bastian, Geoff Higgins	SA Pathology	SA Pathology
EPI_ISL_492151	Lex Leong, Chuan Kok Lim, Mark Turra, Ivan Bastian, Geoff Higgins	SA Pathology	SA Pathology
EPI_ISL_492152	Lex Leong, Chuan Kok Lim, Mark Turra, Ivan Bastian, Geoff Higgins	SA Pathology	SA Pathology
EPI_ISL_492153	Lex Leong, Chuan Kok Lim, Mark Turra, Ivan Bastian, Geoff Higgins	SA Pathology	SA Pathology
EPI_ISL_492154	Lex Leong, Chuan Kok Lim, Mark Turra, Ivan Bastian, Geoff Higgins	SA Pathology	SA Pathology
EPI_ISL_492155	Lex Leong, Chuan Kok Lim, Mark Turra, Ivan Bastian, Geoff Higgins	SA Pathology	SA Pathology
EPI_ISL_492156	Lex Leong, Chuan Kok Lim, Mark Turra, Ivan Bastian, Geoff Higgins	SA Pathology	SA Pathology
EPI_ISL_492157	Lex Leong, Chuan Kok Lim, Mark Turra, Ivan Bastian, Geoff Higgins	SA Pathology	SA Pathology
EPI_ISL_492158	Lex Leong, Chuan Kok Lim, Mark Turra, Ivan Bastian, Geoff Higgins	SA Pathology	SA Pathology
EPI_ISL_492159	Lex Leong, Chuan Kok Lim, Mark Turra, Ivan Bastian, Geoff Higgins	SA Pathology	SA Pathology
EPI_ISL_492160	Lex Leong, Chuan Kok Lim, Mark Turra, Ivan Bastian, Geoff Higgins	SA Pathology	SA Pathology
EPI_ISL_492161	Lex Leong, Chuan Kok Lim, Mark Turra, Ivan Bastian, Geoff Higgins	SA Pathology	SA Pathology
EPI_ISL_492162	Lex Leong, Chuan Kok Lim, Mark Turra, Ivan Bastian, Geoff Higgins	SA Pathology	SA Pathology
EPI_ISL_492163	Lex Leong, Chuan Kok Lim, Mark Turra, Ivan Bastian, Geoff Higgins	SA Pathology	SA Pathology
EPI_ISL_492164	Lex Leong, Chuan Kok Lim, Mark Turra, Ivan Bastian, Geoff Higgins	SA Pathology	SA Pathology
EPI_ISL_492165	Lex Leong, Chuan Kok Lim, Mark Turra, Ivan Bastian, Geoff Higgins	SA Pathology	SA Pathology
EPI_ISL_492166	Lex Leong, Chuan Kok Lim, Mark Turra, Ivan Bastian, Geoff Higgins	SA Pathology	SA Pathology
EPI_ISL_492167	Lex Leong, Chuan Kok Lim, Mark Turra, Ivan Bastian, Geoff Higgins	SA Pathology	SA Pathology
EPI_ISL_492168	Lex Leong, Chuan Kok Lim, Mark Turra, Ivan Bastian, Geoff Higgins	SA Pathology	SA Pathology
EPI_ISL_492169	Lex Leong, Chuan Kok Lim, Mark Turra, Ivan Bastian, Geoff Higgins	SA Pathology	SA Pathology
EPI_ISL_492170	Lex Leong, Chuan Kok Lim, Mark Turra, Ivan Bastian, Geoff Higgins	SA Pathology	SA Pathology
EPI_ISL_492171	Lex Leong, Chuan Kok Lim, Mark Turra, Ivan Bastian, Geoff Higgins	SA Pathology	SA Pathology
EPI_ISL_492172	Lex Leong, Chuan Kok Lim, Mark Turra, Ivan Bastian, Geoff Higgins	SA Pathology	SA Pathology
EPI_ISL_492173	Lex Leong, Chuan Kok Lim, Mark Turra, Ivan Bastian, Geoff Higgins	SA Pathology	SA Pathology
EPI_ISL_492174	Lex Leong, Chuan Kok Lim, Mark Turra, Ivan Bastian, Geoff Higgins	SA Pathology	SA Pathology
EPI_ISL_492175	Lex Leong, Chuan Kok Lim, Mark Turra, Ivan Bastian, Geoff Higgins	SA Pathology	SA Pathology
EPI_ISL_498468	Ashley Jones, Benjamin Schwessinger, Robert Lanfear, Robyn N Hall, Megan McDonald, Ming-Dao Chia, Kevin Murray, Craig Kennedy, Karina Kennedy	ACT Pathology	Schwessinger Lab
EPI_ISL_498470	Ashley Jones, Benjamin Schwessinger, Robert Lanfear, Robyn N Hall, Megan McDonald, Ming-Dao Chia, Kevin Murray, Craig Kennedy, Karina Kennedy	ACT Pathology	Schwessinger Lab
EPI_ISL_498472	Ashley Jones, Benjamin Schwessinger, Robert Lanfear, Robyn N Hall, Megan McDonald, Ming-Dao Chia, Kevin Murray, Craig Kennedy, Karina Kennedy	ACT Pathology	Schwessinger Lab
EPI_ISL_498473	Ashley Jones, Benjamin Schwessinger, Robert Lanfear, Robyn N Hall, Megan McDonald, Ming-Dao Chia, Kevin Murray, Craig Kennedy, Karina Kennedy	ACT Pathology	Schwessinger Lab
EPI_ISL_498474	Ashley Jones, Benjamin Schwessinger, Robert Lanfear, Robyn N Hall, Megan McDonald, Ming-Dao Chia, Kevin Murray, Craig Kennedy, Karina Kennedy	ACT Pathology	Schwessinger Lab
EPI_ISL_498475	Ashley Jones, Benjamin Schwessinger, Robert Lanfear, Robyn N Hall, Megan McDonald, Ming-Dao Chia, Kevin Murray, Craig Kennedy, Karina Kennedy	ACT Pathology	Schwessinger Lab
EPI_ISL_498477	Ashley Jones, Benjamin Schwessinger, Robert Lanfear, Robyn N Hall, Megan McDonald, Ming-Dao Chia, Kevin Murray, Craig Kennedy, Karina Kennedy	ACT Pathology	Schwessinger Lab
EPI_ISL_498478	Ashley Jones, Benjamin Schwessinger, Robert Lanfear, Robyn N Hall, Megan McDonald, Ming-Dao Chia, Kevin Murray, Craig Kennedy, Karina Kennedy	ACT Pathology	Schwessinger Lab
EPI_ISL_498479	Ashley Jones, Benjamin Schwessinger, Robert Lanfear, Robyn N Hall, Megan McDonald, Ming-Dao Chia, Kevin Murray, Craig Kennedy, Karina Kennedy	ACT Pathology	Schwessinger Lab
EPI_ISL_498480	Ashley Jones, Benjamin Schwessinger, Robert Lanfear, Robyn N Hall, Megan McDonald, Ming-Dao Chia, Kevin Murray, Craig Kennedy, Karina Kennedy	ACT Pathology	Schwessinger Lab
EPI_ISL_498481	Ashley Jones, Benjamin Schwessinger, Robert Lanfear, Robyn N Hall, Megan McDonald, Ming-Dao Chia, Kevin Murray, Craig Kennedy, Karina Kennedy	ACT Pathology	Schwessinger Lab
EPI_ISL_498482	Ashley Jones, Benjamin Schwessinger, Robert Lanfear, Robyn N Hall, Megan McDonald, Ming-Dao Chia, Kevin Murray, Craig Kennedy, Karina Kennedy	ACT Pathology	Schwessinger Lab
EPI_ISL_498483	Ashley Jones, Benjamin Schwessinger, Robert Lanfear, Robyn N Hall, Megan McDonald, Ming-Dao Chia, Kevin Murray, Craig Kennedy, Karina Kennedy	ACT Pathology	Schwessinger Lab
EPI_ISL_498484	Ashley Jones, Benjamin Schwessinger, Robert Lanfear, Robyn N Hall, Megan McDonald, Ming-Dao Chia, Kevin Murray, Craig Kennedy, Karina Kennedy	ACT Pathology	Schwessinger Lab
EPI_ISL_498485	Ashley Jones, Benjamin Schwessinger, Robert Lanfear, Robyn N Hall, Megan McDonald, Ming-Dao Chia, Kevin Murray, Craig Kennedy, Karina Kennedy	ACT Pathology	Schwessinger Lab
EPI_ISL_498486	Ashley Jones, Benjamin Schwessinger, Robert Lanfear, Robyn N Hall, Megan McDonald, Ming-Dao Chia, Kevin Murray, Craig Kennedy, Karina Kennedy	ACT Pathology	Schwessinger Lab
EPI_ISL_498487	Ashley Jones, Benjamin Schwessinger, Robert Lanfear, Robyn N Hall, Megan McDonald, Ming-Dao Chia, Kevin Murray, Craig Kennedy, Karina Kennedy	ACT Pathology	Schwessinger Lab
EPI_ISL_498488	Ashley Jones, Benjamin Schwessinger, Robert Lanfear, Robyn N Hall, Megan McDonald, Ming-Dao Chia, Kevin Murray, Craig Kennedy, Karina Kennedy	ACT Pathology	Schwessinger Lab
EPI_ISL_498489	Ashley Jones, Benjamin Schwessinger, Robert Lanfear, Robyn N Hall, Megan McDonald, Ming-Dao Chia, Kevin Murray, Craig Kennedy, Karina Kennedy	ACT Pathology	Schwessinger Lab
EPI_ISL_498490	Ashley Jones, Benjamin Schwessinger, Robert Lanfear, Robyn N Hall, Megan McDonald, Ming-Dao Chia, Kevin Murray, Craig Kennedy, Karina Kennedy	ACT Pathology	Schwessinger Lab
EPI_ISL_498491	Ashley Jones, Benjamin Schwessinger, Robert Lanfear, Robyn N Hall, Megan McDonald, Ming-Dao Chia, Kevin Murray, Craig Kennedy, Karina Kennedy	ACT Pathology	Schwessinger Lab
EPI_ISL_498492	Ashley Jones, Benjamin Schwessinger, Robert Lanfear, Robyn N Hall, Megan McDonald, Ming-Dao Chia, Kevin Murray, Craig Kennedy, Karina Kennedy	ACT Pathology	Schwessinger Lab
EPI_ISL_498493	Ashley Jones, Benjamin Schwessinger, Robert Lanfear, Robyn N Hall, Megan McDonald, Ming-Dao Chia, Kevin Murray, Craig Kennedy, Karina Kennedy	ACT Pathology	Schwessinger Lab
EPI_ISL_498494	Ashley Jones, Benjamin Schwessinger, Robert Lanfear, Robyn N Hall, Megan McDonald, Ming-Dao Chia, Kevin Murray, Craig Kennedy, Karina Kennedy	ACT Pathology	Schwessinger Lab
EPI_ISL_498495	Ashley Jones, Benjamin Schwessinger, Robert Lanfear, Robyn N Hall, Megan McDonald, Ming-Dao Chia, Kevin Murray, Craig Kennedy, Karina Kennedy	ACT Pathology	Schwessinger Lab
EPI_ISL_498496	Ashley Jones, Benjamin Schwessinger, Robert Lanfear, Robyn N Hall, Megan McDonald, Ming-Dao Chia, Kevin Murray, Craig Kennedy, Karina Kennedy	ACT Pathology	Schwessinger Lab
EPI_ISL_498497	Ashley Jones, Benjamin Schwessinger, Robert Lanfear, Robyn N Hall, Megan McDonald, Ming-Dao Chia, Kevin Murray, Craig Kennedy, Karina Kennedy	ACT Pathology	Schwessinger Lab
EPI_ISL_498498	Ashley Jones, Benjamin Schwessinger, Robert Lanfear, Robyn N Hall, Megan McDonald, Ming-Dao Chia, Kevin Murray, Craig Kennedy, Karina Kennedy	ACT Pathology	Schwessinger Lab
EPI_ISL_498499	Ashley Jones, Benjamin Schwessinger, Robert Lanfear, Robyn N Hall, Megan McDonald, Ming-Dao Chia, Kevin Murray, Craig Kennedy, Karina Kennedy	ACT Pathology	Schwessinger Lab
EPI_ISL_498500	Ashley Jones, Benjamin Schwessinger, Robert Lanfear, Robyn N Hall, Megan McDonald, Ming-Dao Chia, Kevin Murray, Craig Kennedy, Karina Kennedy	ACT Pathology	Schwessinger Lab
EPI_ISL_498501	Ashley Jones, Benjamin Schwessinger, Robert Lanfear, Robyn N Hall, Megan McDonald, Ming-Dao Chia, Kevin Murray, Craig Kennedy, Karina Kennedy	ACT Pathology	Schwessinger Lab
EPI_ISL_498502	Ashley Jones, Benjamin Schwessinger, Robert Lanfear, Robyn N Hall, Megan McDonald, Ming-Dao Chia, Kevin Murray, Craig Kennedy, Karina Kennedy	ACT Pathology	Schwessinger Lab
EPI_ISL_498503	Ashley Jones, Benjamin Schwessinger, Robert Lanfear, Robyn N Hall, Megan McDonald, Ming-Dao Chia, Kevin Murray, Craig Kennedy, Karina Kennedy	ACT Pathology	Schwessinger Lab
EPI_ISL_498504	Ashley Jones, Benjamin Schwessinger, Robert Lanfear, Robyn N Hall, Megan McDonald, Ming-Dao Chia, Kevin Murray, Craig Kennedy, Karina Kennedy	ACT Pathology	Schwessinger Lab
EPI_ISL_498505	Ashley Jones, Benjamin Schwessinger, Robert Lanfear, Robyn N Hall, Megan McDonald, Ming-Dao Chia, Kevin Murray, Craig Kennedy, Karina Kennedy	ACT Pathology	Schwessinger Lab
EPI_ISL_498506	Ashley Jones, Benjamin Schwessinger, Robert Lanfear, Robyn N Hall, Megan McDonald, Ming-Dao Chia, Kevin Murray, Craig Kennedy, Karina Kennedy	ACT Pathology	Schwessinger Lab
EPI_ISL_498507	Ashley Jones, Benjamin Schwessinger, Robert Lanfear, Robyn N Hall, Megan McDonald, Ming-Dao Chia, Kevin Murray, Craig Kennedy, Karina Kennedy	ACT Pathology	Schwessinger Lab
[truncated: 11,490 more rows]
